# Supplementary material for: Whole-genome resequencing to investigate the genetic diversity and the molecular basis underlying key economic traits in indigenous sheep breeds adapted to hypoxic environments
Source: Front Vet Sci. 2025 Jul 2;12:1605252. doi: 10.3389/fvets.2025.1605252 (PMC12264910; doi:10.3389/fvets.2025.1605252)
Supplement: Supplementary file 1 [file Table_1.XLSX]

## Sheet: Table1
Supplementary Table1. Sample information of seven indigenous Tibetan sheep breeds in Qinghai
Species	Breed	Code	Sample Site	Altitude(m)	Latitude(0N)	Longitude(0E)	Phenotype/Feature
Ovis aries	Grassland	GY	Tianjun County, Haixi Mongolian and Tibetan Autonomous Prefecture	3352	37.18	99.12	Fiber(carpet wool), Horned
	Valley	SG1	Huzhu County, Haidong City	2535	36.71	102.1	Fiber(carpet wool), Horned
	Black	HZ	Hainan Tibetan Autonomous Prefecture Guinan County	3129	36.29	100.63	Black coated(black fur), Horned
	Qumaari Speckled	QM	Qumaari Village, Zeku County, Huangnan Tibetan Autonomous Prefecture	3704	34.96	101.84	Meat, higher body weight, speckled, Horned
	Zeku	ZK	Zeku County, Huangnan Tibetan Autonomous Prefecture	3662	35.04	101.47	Meat, Horned
	Zashgar	ZS	Qumalai County, Yushu Tibetan Autonomous Prefecture	4456	34.14	95.82	higher body weight, Horned
	Oula	OL	Henan County, Huangnan Prefecture	3538	34.74	101.61	Meat, higher body weight, tawny coated, Horned, high fertility

## Sheet: Table2
Supplementary Table2. Sequencing reads, alignment statistics and mean genome-wide coverage of each sample
Sample	Reads_Num	Total_Bases(bp)	GC(%)	Q20(%)	Q30(%)	HQ_Reads	HQ_Reads(%)	HQ_Bases(bp)	HQ_Bases(%)	Sequence_Depth(X)	Total reads	Mapped reads	Mapping rate	Coverage>=1(%)	Coverage>=4(%)
GY1	260000180	39000027000	42.77	99.31	97.58	258466896	99.41	38644825292	99.09	14.59	258466896	258296813	0.9993	0.9934	0.9826
GY10	253816120	38072418000	42.84	99.1	97.5	251557798	99.11	37545312524	98.62	14.17	251557798	251051278	0.998	0.9932	0.9744
GY11	242821928	36423289200	42.58	98.99	97.1	240387672	99	35865859723	98.47	13.54	240387672	239980219	0.9983	0.9931	0.9743
GY12	256763138	38514470700	42.57	99.05	97.31	254199794	99	37941519851	98.51	14.32	254199794	254006950	0.9992	0.9936	0.9838
GY13	260000108	39000016200	42.64	98.97	97.11	256918064	98.81	38315670942	98.25	14.46	256918064	256476538	0.9983	0.9938	0.9788
GY14	260000038	39000005700	42.67	99.01	97.2	257330862	98.97	38393333969	98.44	14.49	257330862	256774171	0.9978	0.9932	0.9777
GY15	250249608	37537441200	42.85	99	97.15	247675004	98.97	36954683188	98.45	13.95	247675004	247209474	0.9981	0.9929	0.9748
GY16	260000088	39000013200	42.61	98.96	97.1	256831708	98.78	38293009357	98.19	14.46	256831708	256407301	0.9983	0.9933	0.9779
GY17	260000052	39000007800	42.58	98.94	97.01	256986510	98.84	38318278723	98.25	14.47	256986510	256533865	0.9982	0.9935	0.9786
GY18	260000228	39000034200	42.7	99.12	97.54	257862782	99.18	38489629109	98.69	14.53	257862782	257406999	0.9982	0.9936	0.9785
GY19	260000060	39000009000	42.75	99.09	97.46	257631158	99.09	38449758473	98.59	14.52	257631158	257424115	0.9992	0.9936	0.983
GY2	260000234	39000035100	42.75	99.39	97.84	258470450	99.41	38645313781	99.09	14.59	258470450	257946997	0.998	0.993	0.9761
GY20	272308498	40846274700	42.75	99.1	97.45	269982206	99.15	40310182547	98.69	15.22	269982206	269687489	0.9989	0.9938	0.9849
GY3	260000142	39000021300	42.85	99.28	97.48	258296678	99.34	38604616135	98.99	14.57	258296678	257845124	0.9983	0.9927	0.9751
GY4	260000208	39000031200	42.8	99.21	97.23	258289228	99.34	38596898497	98.97	14.57	258289228	258119443	0.9993	0.993	0.9823
GY5	260000144	39000021600	42.99	99.45	97.99	258690072	99.5	38692929806	99.21	14.61	258690072	258528532	0.9994	0.993	0.9814
GY6	260000226	39000033900	42.71	99.33	97.6	258428396	99.4	38627938407	99.05	14.58	258428396	257924423	0.998	0.9929	0.9755
GY7	260000130	39000019500	42.84	99.29	97.48	258284030	99.34	38591941175	98.95	14.57	258284030	258113983	0.9993	0.993	0.9814
GY8	260000220	39000033000	42.74	99.36	97.73	258247400	99.33	38610185849	99	14.58	258247400	257814657	0.9983	0.9927	0.9768
GY9	260000224	39000033600	43.02	99.3	97.54	258483656	99.42	38641757363	99.08	14.59	258483656	258063872	0.9984	0.9928	0.9763
HZ1	260000018	39000002700	43	99.06	97.36	257604196	99.08	38434984105	98.55	14.51	257604196	257308707	0.9989	0.9933	0.981
HZ10	260000066	39000009900	43.08	99.05	97.34	257498640	99.04	38408247404	98.48	14.5	257498640	256806255	0.9973	0.9934	0.9825
HZ11	260000126	39000018900	43.14	99	97.16	257299614	98.96	38386921556	98.43	14.49	257299614	256671755	0.9976	0.9935	0.9763
HZ12	260000006	39000000900	43.16	99.11	97.52	257789786	99.15	38478643278	98.66	14.53	257789786	257272121	0.998	0.9928	0.97
HZ13	260000146	39000021900	43.24	99.14	97.58	257954108	99.21	38507280006	98.74	14.54	257954108	257153213	0.9969	0.9928	0.9715
HZ14	272241818	40836272700	42.94	99.06	97.36	269675954	99.06	40248558543	98.56	15.19	269675954	269193110	0.9982	0.9932	0.977
HZ15	264876332	39731449800	42.75	99	97.21	261948112	98.89	39073644115	98.34	14.75	261948112	261532751	0.9984	0.9926	0.9763
HZ16	260000064	39000009600	42.94	99.05	97.32	257594414	99.07	38434488376	98.55	14.51	257594414	256462276	0.9956	0.9935	0.976
HZ17	270461362	40569204300	42.76	99	97.17	267644468	98.96	39928772819	98.42	15.07	267644468	266988383	0.9975	0.9938	0.9796
HZ18	260000238	39000035700	43	99.03	97.28	257411102	99	38398555498	98.46	14.5	257411102	256669672	0.9971	0.9933	0.977
HZ19	260000244	39000036600	43.2	99.12	97.47	257837958	99.17	38493933856	98.7	14.53	257837958	257059096	0.997	0.9938	0.9768
HZ2	263658096	39548714400	42.86	99.03	97.26	261272200	99.1	38989001859	98.58	14.72	261272200	261072764	0.9992	0.9936	0.9833
HZ20	260000196	39000029400	43.48	99.04	97.31	257591884	99.07	38412210445	98.49	14.5	257591884	257179990	0.9984	0.9931	0.9738
HZ3	260000008	39000001200	42.89	99.13	97.57	257892228	99.19	38503893346	98.73	14.54	257892228	257705542	0.9993	0.9937	0.9829
HZ4	260000014	39000002100	42.93	99.06	97.34	257596620	99.08	38442616457	98.57	14.51	257596620	257449890	0.9994	0.9937	0.9834
HZ5	260000186	39000027900	42.86	99.02	97.2	257427146	99.01	38415793821	98.5	14.5	257427146	257323600	0.9996	0.9934	0.9831
HZ6	260000190	39000028500	42.67	99.04	97.33	257475998	99.03	38410200181	98.49	14.5	257475998	257291876	0.9993	0.9935	0.9828
HZ7	260000232	39000034800	42.84	99.04	97.28	257666064	99.1	38452042326	98.59	14.52	257666064	257516344	0.9994	0.9934	0.9832
HZ8	260000154	39000023100	42.89	99.09	97.43	257733036	99.13	38466929614	98.63	14.52	257733036	257495169	0.9991	0.9934	0.9829
HZ9	260000100	39000015000	43.04	99.04	97.28	257614628	99.08	38409262054	98.49	14.5	257614628	257490557	0.9995	0.9936	0.9804
OL1	271405832	40710874800	42.69	97.16	94.22	263928386	97.24	38763427285	95.22	14.63	263928386	263644502	0.9989	0.9935	0.9825
OL10	260000020	39000003000	43.07	99.13	97.35	257654024	99.1	38453329437	98.6	14.52	257654024	257522713	0.9995	0.9933	0.9823
OL11	260000094	39000014100	43.15	99.13	97.35	257694710	99.11	38450688418	98.59	14.52	257694710	257384202	0.9988	0.9932	0.9756
OL12	260000096	39000014400	43.28	99.03	97.05	257466738	99.03	38408529705	98.48	14.5	257466738	257083922	0.9985	0.9929	0.9757
OL13	260000242	39000036300	43.3	99.13	97.37	257707710	99.12	38449610540	98.59	14.52	257707710	257361465	0.9987	0.9923	0.9732
OL14	260000210	39000031500	43.18	99.12	97.36	257623632	99.09	38433651933	98.55	14.51	257623632	257283565	0.9987	0.9932	0.9762
OL15	260000240	39000036000	43.16	98.99	96.96	257166768	98.91	38338026878	98.3	14.47	257166768	256834383	0.9987	0.9928	0.9763
OL16	260000174	39000026100	42.96	99.02	97.02	257414750	99.01	38392735605	98.44	14.49	257414750	257052407	0.9986	0.993	0.9763
OL17	260000140	39000021000	43.01	99.04	97.1	257347986	98.98	38392441021	98.44	14.49	257347986	256987806	0.9986	0.9934	0.977
OL18	260000124	39000018600	43.28	99.08	97.21	257528426	99.05	38429605823	98.54	14.51	257528426	257096098	0.9983	0.9929	0.9752
OL19	260000120	39000018000	43.45	99.11	97.3	257779692	99.15	38477338278	98.66	14.53	257779692	257173077	0.9976	0.9924	0.9738
OL2	260000160	39000024000	42.35	97.18	94.24	252785946	97.23	37113950558	95.16	14.01	252785946	252583116	0.9992	0.9936	0.981
OL20	260000044	39000006600	43.23	99.14	97.4	257638594	99.09	38455531907	98.6	14.52	257638594	257185741	0.9982	0.993	0.9751
OL3	260000188	39000028200	42.68	97.12	94.15	252582854	97.15	37025950041	94.94	13.98	252582854	252305882	0.9989	0.9939	0.9805
OL4	260000166	39000024900	42.95	97.17	94.26	252859474	97.25	36986597867	94.84	13.96	252859474	252551006	0.9988	0.9938	0.978
OL5	252448748	37867312200	42.48	97.15	94.17	245545244	97.27	36054966820	95.21	13.61	245545244	245259151	0.9988	0.9937	0.979
OL6	260000042	39000006300	42.93	97.66	94.95	254184554	97.76	37473963460	96.09	14.15	254184554	253939822	0.999	0.994	0.9818
OL7	260000156	39000023400	43.3	99.09	97.24	257588066	99.07	38446375329	98.58	14.51	257588066	257442357	0.9994	0.9935	0.9825
OL8	260000080	39000012000	43.12	99.07	97.18	257360480	98.98	38394465936	98.45	14.49	257360480	257156701	0.9992	0.9935	0.9828
OL9	260000194	39000029100	43.36	99.08	97.23	257543608	99.06	38425431623	98.53	14.51	257543608	257305301	0.9991	0.9933	0.9826
QM1	260000012	39000001800	43.02	99.09	97.4	257732396	99.13	38474624002	98.65	14.52	257732396	257610684	0.9995	0.9938	0.9832
QM10	260000184	39000027600	43.05	99.07	97.33	257563166	99.06	38449900022	98.59	14.52	257563166	257436480	0.9995	0.9939	0.9836
QM11	260000112	39000016800	42.98	99.06	97.32	257584260	99.07	38443068619	98.57	14.51	257584260	256940445	0.9975	0.9932	0.9783
QM12	260000032	39000004800	42.99	99.04	97.23	257615454	99.08	38446928507	98.58	14.51	257615454	256892387	0.9972	0.9931	0.9778
QM13	260000068	39000010200	43.12	99.04	97.25	257419328	99.01	38414711028	98.5	14.5	257419328	257013481	0.9984	0.9935	0.9783
QM14	260000074	39000011100	43.55	98.91	96.85	257090632	98.88	38336942825	98.3	14.47	257090632	256689789	0.9984	0.9925	0.9769
QM15	260000070	39000010500	43.28	99.03	97.22	257436150	99.01	38408855051	98.48	14.5	257436150	256684883	0.9971	0.9937	0.9787
QM16	260000090	39000013500	43.6	99.33	97.61	258303002	99.35	38611717121	99	14.58	258303002	257818225	0.9981	0.9934	0.9766
QM17	260000062	39000009300	43.26	99.33	97.63	258357304	99.37	38620505282	99.03	14.58	258357304	257818318	0.9979	0.9926	0.9758
QM18	260000222	39000033300	43.17	99.37	97.76	258521992	99.43	38653167294	99.11	14.59	258521992	257986910	0.9979	0.9933	0.977
QM19	260000082	39000012300	43.4	99.35	97.69	258310732	99.35	38616962978	99.02	14.58	258310732	257853037	0.9982	0.9928	0.9756
QM2	260000076	39000011400	43.38	99.12	97.46	257926588	99.2	38516138087	98.76	14.54	257926588	257670970	0.999	0.9934	0.9832
QM20	260000102	39000015300	43.74	99.42	97.94	258611076	99.47	38675650359	99.17	14.6	258611076	258182567	0.9983	0.9934	0.9755
QM3	260000002	39000000300	43.1	99.15	97.6	257642862	99.09	38464194664	98.63	14.52	257642862	257531175	0.9996	0.9938	0.9835
QM4	260000000	39000000000	43.27	99.04	97.24	257450828	99.02	38420458011	98.51	14.5	257450828	257333228	0.9995	0.9936	0.9837
QM5	247801554	37170233100	42.87	99	97.13	245051732	98.89	36560749990	98.36	13.8	245051732	244953152	0.9996	0.9934	0.9818
QM6	260000138	39000020700	43.17	99.07	97.34	257633568	99.09	38448231595	98.59	14.51	257633568	257499454	0.9995	0.9936	0.9834
QM7	260000162	39000024300	43.61	99.02	97.2	257249686	98.94	38378191099	98.41	14.49	257249686	257127014	0.9995	0.9937	0.9832
QM8	267738770	40160815500	43.28	99.04	97.23	265266706	99.08	39594577033	98.59	14.95	265266706	265156172	0.9996	0.994	0.9856
QM9	260000164	39000024600	43.05	99.11	97.47	257614242	99.08	38457042635	98.61	14.52	257614242	257487645	0.9995	0.9935	0.984
SG1	260000040	39000006000	42.88	99.07	97.34	257663158	99.1	38455393011	98.6	14.52	257663158	257109717	0.9979	0.994	0.9848
SG10	259379610	38906941500	42.33	97.15	94.16	252249638	97.25	37041002018	95.2	13.98	252249638	250200844	0.9919	0.9936	0.9805
SG11	260000050	39000007500	42.48	97	93.69	252942008	97.29	37106096576	95.14	14.01	252942008	252391181	0.9978	0.9932	0.9741
SG12	260000106	39000015900	42.52	97.22	94.33	253093990	97.34	37176376561	95.32	14.03	253093990	252349021	0.9971	0.9934	0.9741
SG13	260000172	39000025800	42.63	97.17	94.25	252914316	97.27	37086608412	95.09	14	252914316	252343214	0.9977	0.993	0.9734
SG14	260000216	39000032400	44.3	99.45	98.06	258682788	99.49	38657706213	99.12	14.59	258682788	258074480	0.9976	0.9924	0.9603
SG15	260000128	39000019200	43	99.41	97.93	258471956	99.41	38641427114	99.08	14.59	258471956	258108375	0.9986	0.9927	0.9749
SG16	260000098	39000014700	42.81	99.35	97.69	258392616	99.38	38635888717	99.07	14.59	258392616	257738924	0.9975	0.9925	0.9753
SG17	260000214	39000032100	43.31	99.49	98.21	258761634	99.52	38687065821	99.2	14.6	258761634	258215958	0.9979	0.9931	0.9707
SG18	260000246	39000036900	42.97	99.33	97.63	258503098	99.42	38644687182	99.09	14.59	258503098	257474717	0.996	0.993	0.9765
SG19	260000148	39000022200	42.91	99.36	97.72	258433190	99.4	38643165834	99.08	14.59	258433190	257739084	0.9973	0.993	0.9758
SG2	260000134	39000020100	42.82	99.06	97.31	257431226	99.01	38418973729	98.51	14.5	257431226	257151941	0.9989	0.9939	0.985
SG20	260000136	39000020400	42.84	99.37	97.77	258288712	99.34	38613643376	99.01	14.58	258288712	257985004	0.9988	0.9938	0.9827
SG3	260000200	39000030000	42.79	99.05	97.29	257469122	99.03	38429467462	98.54	14.51	257469122	256892546	0.9978	0.9936	0.9839
SG4	260000158	39000023700	43.17	99.05	97.26	257609816	99.08	38452650895	98.6	14.52	257609816	256081929	0.9941	0.9939	0.9841
SG5	260000114	39000017100	42.74	99.1	97.45	257527688	99.05	38443576478	98.57	14.51	257527688	257220992	0.9988	0.9938	0.9845
SG6	260000204	39000030600	42.79	99.12	97.54	257639586	99.09	38464425865	98.63	14.52	257639586	257304696	0.9987	0.9938	0.9845
SG7	260000170	39000025500	42.85	99.14	97.58	257720594	99.12	38478256787	98.66	14.53	257720594	257295134	0.9983	0.9936	0.9841
SG8	260000168	39000025200	42.82	99.15	97.6	257860856	99.18	38500730744	98.72	14.53	257860856	257368045	0.9981	0.9939	0.984
SG9	268245518	40236827700	42.4	97.14	94.17	261032338	97.31	38298867313	95.18	14.46	261032338	260705633	0.9987	0.9939	0.982
ZK1	260000010	39000001500	43.75	99.09	97.45	257807980	99.16	38431331090	98.54	14.51	257807980	257669080	0.9995	0.9925	0.9763
ZK10	260000178	39000026700	42.56	97.19	94.29	252894920	97.27	37160162108	95.28	14.03	252894920	252605030	0.9989	0.9938	0.9818
ZK11	260000202	39000030300	43.06	97.23	94.35	253221576	97.39	37174412821	95.32	14.03	253221576	252734538	0.9981	0.9934	0.9733
ZK12	260000236	39000035400	43.38	97.22	94.34	253254186	97.41	37122516172	95.19	14.01	253254186	252638103	0.9976	0.9924	0.9646
ZK13	260000122	39000018300	43.06	97.21	94.32	253126246	97.36	37163892304	95.29	14.03	253126246	252507427	0.9976	0.9936	0.9708
ZK14	260000026	39000003900	43.52	97.21	94.31	253203740	97.39	37184616969	95.35	14.04	253203740	252663444	0.9979	0.993	0.9705
ZK15	260000056	39000008400	43.32	97.21	94.36	253548732	97.52	37108969520	95.15	14.01	253548732	253213695	0.9987	0.9936	0.9754
ZK16	260000028	39000004200	42.95	97.21	94.37	253277816	97.41	37144283893	95.24	14.02	253277816	252636797	0.9975	0.9932	0.9701
ZK17	260000004	39000000600	42.58	97.17	94.23	252975840	97.3	37136481567	95.22	14.02	252975840	252433143	0.9979	0.9935	0.973
ZK18	260000086	39000012900	42.62	97.14	94.14	252917036	97.28	37132028684	95.21	14.02	252917036	252376970	0.9979	0.9935	0.9739
ZK19	260000022	39000003300	43.02	97.04	94.02	252623834	97.16	36971429649	94.8	13.96	252623834	252001944	0.9975	0.9934	0.972
ZK2	260000072	39000010800	42.75	98.98	97.13	257193734	98.92	38363266687	98.37	14.48	257193734	256865934	0.9987	0.9936	0.9834
ZK20	248429202	37264380300	42.6	97.18	94.25	241673556	97.28	35486863953	95.23	13.4	241673556	241170383	0.9979	0.9929	0.9692
ZK3	260000078	39000011700	43.18	99.09	97.47	257769246	99.14	38461830111	98.62	14.52	257769246	257614965	0.9994	0.9936	0.9824
ZK4	260000034	39000005100	43.09	99.1	97.48	257680618	99.11	38460060183	98.62	14.52	257680618	257522397	0.9994	0.9937	0.9834
ZK5	260000046	39000006900	43.21	99.08	97.41	257674732	99.11	38452245813	98.6	14.52	257674732	257154116	0.998	0.9936	0.9814
ZK6	260000016	39000002400	43.03	99.06	97.36	257485728	99.03	38430039693	98.54	14.51	257485728	257274929	0.9992	0.9939	0.9843
ZK7	260000092	39000013800	42.63	97.15	94.22	252852000	97.25	37108560948	95.15	14.01	252852000	252586205	0.9989	0.9936	0.9805
ZK8	260000048	39000007200	42.62	97.61	94.83	254159418	97.75	37476006895	96.09	14.15	254159418	253889694	0.9989	0.9937	0.9813
ZK9	260000030	39000004500	42.8	97.16	94.24	252832096	97.24	37090692847	95.1	14	252832096	252163283	0.9974	0.9934	0.9798
ZS1	260000212	39000031800	43.23	99.4	97.88	258517220	99.43	38660504033	99.13	14.59	258517220	258224026	0.9989	0.9935	0.9833
ZS10	260000206	39000030900	43.18	99.31	97.55	258415850	99.39	38629215195	99.05	14.58	258415850	258223102	0.9993	0.9934	0.9831
ZS11	260000192	39000028800	42.98	99.28	97.45	258333896	99.36	38616448796	99.02	14.58	258333896	257638708	0.9973	0.993	0.9767
ZS12	260000152	39000022800	43.25	99.42	97.95	258565432	99.45	38663189953	99.14	14.6	258565432	258250426	0.9988	0.9929	0.9753
ZS13	260000218	39000032700	43.24	99.37	97.77	258378640	99.38	38634765851	99.06	14.59	258378640	257872486	0.998	0.9929	0.9761
ZS14	260000198	39000029700	43.11	99.43	97.97	258617426	99.47	38679101388	99.18	14.6	258617426	257871272	0.9971	0.9929	0.9761
ZS15	260000150	39000022500	43.42	99.44	98.02	258586014	99.46	38669475972	99.15	14.6	258586014	257671859	0.9965	0.9928	0.9748
ZS16	260000036	39000005400	42.97	99.08	97.36	257625948	99.09	38451123999	98.59	14.52	257625948	257246518	0.9985	0.9937	0.9788
ZS17	260000230	39000034500	42.92	99.02	97.16	257464260	99.02	38421446884	98.52	14.5	257464260	257041003	0.9984	0.9934	0.9791
ZS18	260000054	39000008100	43.02	99.04	97.24	257375176	98.99	38404722665	98.47	14.5	257375176	256911346	0.9982	0.9934	0.9783
ZS19	260000116	39000017400	43.21	99.08	97.39	257493790	99.04	38428172459	98.53	14.51	257493790	256884216	0.9976	0.9934	0.9782
ZS2	260000024	39000003600	43.09	99.42	97.94	258581378	99.45	38674649882	99.17	14.6	258581378	258372170	0.9992	0.9931	0.9829
ZS20	260000182	39000027300	42.84	99	97.14	257163112	98.91	38360128638	98.36	14.48	257163112	256715986	0.9983	0.9936	0.9789
ZS3	260000132	39000019800	43.1	99.39	97.86	258443814	99.4	38645398505	99.09	14.59	258443814	258089133	0.9986	0.9934	0.9831
ZS4	260000176	39000026400	43.14	99.37	97.75	258493898	99.42	38650959830	99.1	14.59	258493898	258214589	0.9989	0.9936	0.9832
ZS5	260000110	39000016500	43.13	99.37	97.77	258438436	99.4	38644929253	99.09	14.59	258438436	258188051	0.999	0.9938	0.9838
ZS6	260000104	39000015600	43.14	99.31	97.56	258416404	99.39	38629175067	99.05	14.58	258416404	258115829	0.9988	0.9933	0.9831
ZS7	260000118	39000017700	43.18	99.33	97.61	258425674	99.39	38636034830	99.07	14.59	258425674	258264675	0.9994	0.9936	0.9834
ZS8	260000058	39000008700	43.04	99.39	97.82	258439080	99.4	38645192075	99.09	14.59	258439080	258078804	0.9986	0.9936	0.9835
ZS9	260000084	39000012600	43.29	99.34	97.65	258354360	99.37	38619690593	99.02	14.58	258354360	258155391	0.9992	0.9935	0.9832
Total	36402661386	5460399207900	43.0005	98.8061	96.8755	35978323038	98.8342	5355888886919	98.0858	14.4424	35978323038	35919597649	0.998363	0.993341	0.978819

## Sheet: Table3
Supplementary Table3. The result statistics of population SNP
Sample	Total Sites	Heter	Homo	Ts	Tv	Ts/Tv
Total	46681283	9132590	3905393	30361562	16319721	1.86

## Sheet: Table4
Supplementary Table4. SNP annotation
Type	Total
exonic total	314431
synonymous SNV	160638
nonsynonymous SNV	146628
stopgain	3373
stoploss	313
unknown	3479
splicing	1256
ncRNA total	0
ncRNA_exonic	0
ncRNA_splicing	0
ncRNA_exonic;splicing	0
ncRNA_intronic	0
intronic	15786695
intergenic	30039106
UTR5	0
UTR3	0
UTR5;UTR3	0
upstream	271575
downstream	262795
upstream;downstream	5425
Total	46681283

## Sheet: Table5
Supplementary Table5. The number and length of InDels
Sample	Total Sites	Heter	Homo	Insertion	Deletion
Total	4560368	1056026	506829	1880322	2680046

## Sheet: Table6
Supplementary Table6. Indel annotation
Type	Total
exonic total	7460
frameshift deletion	2776
frameshift insertion	1448
nonframeshift deletion	2141
nonframeshift insertion	893
nonframeshift substitution	0
stopgain	111
stoploss	15
unknown	76
splicing	273
ncRNA total	0
ncRNA_exonic	0
ncRNA_exonic;splicing	0
ncRNA_splicing	0
ncRNA_intronic	0
ncRNA_UTR5	0
intronic	1584092
intergenic	2904940
UTR5	3
UTR3	0
UTR5;UTR3	0
upstream	30530
downstream	31483
upstream;downstream	706
Total	4559487

## Sheet: Table7
Supplementary Table7. The number of CNV
Sample	deletion	duplication	count of CNV
GY1	767	625	1392
GY10	555	578	1133
GY11	505	579	1084
GY12	697	661	1358
GY13	606	631	1237
GY14	599	586	1185
GY15	555	585	1140
GY16	578	558	1136
GY17	593	575	1168
GY18	613	583	1196
GY19	673	603	1276
GY2	620	567	1187
GY20	651	595	1246
GY3	600	563	1163
GY4	777	610	1387
GY5	770	602	1372
GY6	611	559	1170
GY7	739	579	1318
GY8	758	579	1337
GY9	708	610	1318
HZ1	678	596	1274
HZ10	638	575	1213
HZ11	590	611	1201
HZ12	464	598	1062
HZ13	493	526	1019
HZ14	618	644	1262
HZ15	548	526	1074
HZ16	501	582	1083
HZ17	597	602	1199
HZ18	598	584	1182
HZ19	522	572	1094
HZ2	684	569	1253
HZ20	499	552	1051
HZ3	653	581	1234
HZ4	691	606	1297
HZ5	714	580	1294
HZ6	649	588	1237
HZ7	695	579	1274
HZ8	708	626	1334
HZ9	612	616	1228
OL1	619	555	1174
OL10	763	612	1375
OL11	570	608	1178
OL12	665	592	1257
OL13	585	542	1127
OL14	644	599	1243
OL15	677	624	1301
OL16	699	581	1280
OL17	720	589	1309
OL18	728	580	1308
OL19	622	565	1187
OL2	561	588	1149
OL20	613	554	1167
OL3	568	574	1142
OL4	522	567	1089
OL5	555	531	1086
OL6	632	644	1276
OL7	825	589	1414
OL8	829	601	1430
OL9	864	628	1492
QM1	718	602	1320
QM10	702	563	1265
QM11	634	599	1233
QM12	673	605	1278
QM13	658	566	1224
QM14	731	592	1323
QM15	612	551	1163
QM16	596	528	1124
QM17	638	577	1215
QM18	605	596	1201
QM19	580	620	1200
QM2	745	596	1341
QM20	541	570	1111
QM3	681	601	1282
QM4	700	581	1281
QM5	700	567	1267
QM6	643	565	1208
QM7	708	598	1306
QM8	669	605	1274
QM9	719	625	1344
SG1	645	617	1262
SG10	511	554	1065
SG11	436	562	998
SG12	506	555	1061
SG13	461	545	1006
SG14	472	512	984
SG15	573	582	1155
SG16	677	586	1263
SG17	532	522	1054
SG18	580	620	1200
SG19	680	567	1247
SG2	679	644	1323
SG20	731	568	1299
SG3	713	607	1320
SG4	614	589	1203
SG5	614	592	1206
SG6	610	541	1151
SG7	673	584	1257
SG8	686	545	1231
SG9	597	553	1150
ZK1	545	562	1107
ZK10	615	554	1169
ZK11	422	556	978
ZK12	468	544	1012
ZK13	463	537	1000
ZK14	452	533	985
ZK15	462	512	974
ZK16	434	542	976
ZK17	439	541	980
ZK18	462	569	1031
ZK19	462	552	1014
ZK2	712	566	1278
ZK20	477	564	1041
ZK3	679	580	1259
ZK4	655	573	1228
ZK5	627	577	1204
ZK6	726	628	1354
ZK7	581	568	1149
ZK8	592	568	1160
ZK9	581	549	1130
ZS1	705	594	1299
ZS10	786	550	1336
ZS11	654	601	1255
ZS12	570	562	1132
ZS13	592	570	1162
ZS14	607	562	1169
ZS15	552	536	1088
ZS16	618	576	1194
ZS17	620	585	1205
ZS18	650	564	1214
ZS19	645	580	1225
ZS2	740	548	1288
ZS20	615	537	1152
ZS3	734	582	1316
ZS4	726	552	1278
ZS5	678	571	1249
ZS6	750	634	1384
ZS7	739	606	1345
ZS8	709	564	1273
ZS9	722	582	1304

## Sheet: Table8
Supplementary Table8. The number of SV
Sample	CTX	DEL	INS	INV	ITX	Count of SV
GY1	651	1551	9	114	335	2660
GY10	560	1220	44	85	292	2201
GY11	591	1280	40	89	280	2280
GY12	671	1568	11	128	270	2648
GY13	619	1608	39	108	298	2672
GY14	594	1466	45	113	292	2510
GY15	656	1375	42	108	278	2459
GY16	695	1651	48	125	327	2846
GY17	708	1688	28	138	309	2871
GY18	612	1475	30	119	339	2575
GY19	531	1228	4	94	302	2159
GY2	654	1503	46	135	319	2657
GY20	609	1382	14	110	306	2421
GY3	616	1431	36	108	287	2478
GY4	714	1649	4	126	325	2818
GY5	610	1344	3	106	355	2418
GY6	657	1492	34	134	311	2628
GY7	708	1374	0	125	337	2544
GY8	682	1537	36	126	328	2709
GY9	731	1550	44	145	366	2836
HZ1	607	1178	5	102	346	2238
HZ10	596	1249	11	115	347	2318
HZ11	620	1431	56	125	348	2580
HZ12	501	949	52	94	342	1938
HZ13	507	948	42	70	287	1854
HZ14	651	1393	52	100	309	2505
HZ15	592	1541	37	96	348	2614
HZ16	628	1313	51	106	304	2402
HZ17	692	1724	45	109	337	2907
HZ18	664	1528	39	92	345	2668
HZ19	603	1434	38	106	329	2510
HZ2	612	1322	8	89	313	2344
HZ20	106	7	0	220	126	459
HZ3	566	1217	13	97	310	2203
HZ4	580	1328	4	74	350	2336
HZ5	666	1611	8	93	312	2690
HZ6	607	1317	2	99	278	2303
HZ7	625	1425	6	118	326	2500
HZ8	553	1026	12	108	264	1963
HZ9	511	1028	5	90	329	1963
OL1	691	1667	2	109	305	2774
OL10	615	1262	1	102	360	2340
OL11	584	1146	53	96	399	2278
OL12	674	1299	32	87	381	2473
OL13	571	1125	68	85	349	2198
OL14	654	1255	50	111	359	2429
OL15	719	1373	34	106	371	2603
OL16	674	1464	40	111	359	2648
OL17	652	1426	54	120	345	2597
OL18	663	1258	53	113	361	2448
OL19	586	1199	56	103	396	2340
OL2	600	1427	1	83	299	2410
OL20	618	1234	64	125	398	2439
OL3	670	1411	0	98	327	2506
OL4	483	1050	0	86	293	1912
OL5	630	1307	3	76	257	2273
OL6	625	1364	7	109	318	2423
OL7	643	1182	4	88	357	2274
OL8	635	1128	3	90	375	2231
OL9	632	1165	8	95	374	2274
QM1	576	1252	5	111	336	2280
QM10	641	1307	6	89	351	2394
QM11	677	1534	41	125	316	2693
QM12	693	1592	46	162	360	2853
QM13	697	1438	34	128	385	2682
QM14	735	1673	37	138	424	3007
QM15	720	1568	49	128	386	2851
QM16	731	1479	48	123	397	2778
QM17	699	1495	45	126	439	2804
QM18	757	1469	50	132	383	2791
QM19	722	1422	46	129	391	2710
QM2	591	1262	6	101	352	2312
QM20	689	1306	54	129	419	2597
QM3	616	1364	5	101	308	2394
QM4	628	1413	4	110	349	2504
QM5	672	1382	4	108	308	2474
QM6	649	1385	5	107	372	2518
QM7	684	1192	3	113	399	2391
QM8	645	1467	4	107	345	2568
QM9	645	1468	5	100	361	2579
SG1	574	1335	5	101	309	2324
SG10	570	1417	17	83	248	2335
SG11	576	1488	28	88	309	2489
SG12	658	1567	24	98	316	2663
SG13	585	1367	23	86	285	2346
SG14	380	590	32	63	297	1362
SG15	623	1331	55	109	344	2462
SG16	585	1544	57	99	282	2567
SG17	488	833	58	71	338	1788
SG18	668	1475	55	123	357	2678
SG19	706	1598	57	104	328	2793
SG2	660	1557	3	125	326	2671
SG20	531	1315	7	113	269	2235
SG3	609	1366	6	107	297	2385
SG4	647	1263	4	105	331	2350
SG5	622	1363	3	95	305	2388
SG6	564	1330	7	107	313	2321
SG7	570	1454	1	103	333	2461
SG8	534	1245	5	98	299	2181
SG9	524	1397	3	88	297	2309
ZK1	465	153	3	88	325	1034
ZK10	718	1651	3	102	276	2750
ZK11	599	1305	44	102	378	2428
ZK12	473	895	77	85	370	1900
ZK13	576	1260	19	98	291	2244
ZK14	597	1119	33	100	370	2219
ZK15	401	696	12	63	348	1520
ZK16	530	1112	50	83	335	2110
ZK17	562	1345	37	82	294	2320
ZK18	662	1492	43	102	322	2621
ZK19	569	1222	25	81	367	2264
ZK2	749	1621	2	136	317	2825
ZK20	533	1181	35	90	269	2108
ZK3	329	2	0	212	223	766
ZK4	601	1277	13	130	329	2350
ZK5	544	1137	8	91	348	2128
ZK6	658	1475	11	118	309	2571
ZK7	621	1386	2	81	272	2362
ZK8	643	1356	4	87	285	2375
ZK9	613	1328	0	88	279	2308
ZS1	615	1294	10	109	356	2384
ZS10	670	1461	1	109	342	2583
ZS11	766	1613	48	136	362	2925
ZS12	613	1222	54	85	362	2336
ZS13	644	1400	60	115	359	2578
ZS14	604	1244	60	109	310	2327
ZS15	648	1215	50	111	382	2406
ZS16	669	1391	53	144	336	2593
ZS17	652	1450	41	151	329	2623
ZS18	622	1467	38	91	361	2579
ZS19	649	1398	30	109	375	2561
ZS2	638	1289	3	85	312	2327
ZS20	680	1504	41	146	310	2681
ZS3	622	1340	4	128	322	2416
ZS4	652	1371	7	131	316	2477
ZS5	643	1287	8	123	351	2412
ZS6	643	1439	2	127	345	2556
ZS7	659	1400	3	125	358	2545
ZS8	690	1395	9	149	300	2543
ZS9	636	1439	3	137	378	2593

## Sheet: Table9
Supplementary Table9. Putative selection regions associated with hypoxic adaptation in the SG
CHROM	Pi	Fst	color	GeneName	GO
1_21165001	0.748714	0.0823466	Selectedregion(SG region)	FAAH	-
1_21165001	0.748714	0.0823466	Selectedregion(SG region)	NSUN4	GO:0008168
1_21760001	0.518061	0.0999035	Selectedregion(SG region)	LOC114114831	GO:0005506;GO:0005525;GO:0016705;GO:0020037;GO:0055114
1_21765001	0.615818	0.110562	Selectedregion(SG region)	LOC114114831	GO:0005506;GO:0005525;GO:0016705;GO:0020037;GO:0055114
1_21770001	0.686203	0.11365	Selectedregion(SG region)	LOC114114831	GO:0005506;GO:0005525;GO:0016705;GO:0020037;GO:0055114
1_21775001	0.61761	0.0911614	Selectedregion(SG region)	LOC114114831	GO:0005506;GO:0005525;GO:0016705;GO:0020037;GO:0055114
1_22565001	0.609809	0.0987424	Selectedregion(SG region)	TRABD2B	-
1_22570001	0.677099	0.0983639	Selectedregion(SG region)	TRABD2B	-
1_22575001	0.725029	0.0945543	Selectedregion(SG region)	TRABD2B	-
1_22580001	0.707149	0.0973553	Selectedregion(SG region)	TRABD2B	-
1_22585001	0.644151	0.105217	Selectedregion(SG region)	TRABD2B	-
1_22590001	0.563249	0.1071	Selectedregion(SG region)	TRABD2B	-
1_23465001	0.70742	0.0846136	Selectedregion(SG region)	BEND5	-
1_28415001	1.55141	0.110404	Selectedregion(SG region)	GLIS1	GO:0003676
1_28535001	1.62516	0.0891728	Selectedregion(SG region)	NDC1	-
1_29110001	0.514188	0.0895422	Selectedregion(SG region)	SSBP3	GO:0003697;GO:0005515
1_29115001	0.497704	0.0982328	Selectedregion(SG region)	SSBP3	GO:0003697;GO:0005515
1_31590001	0.665118	0.0974331	Selectedregion(SG region)	FYB2	GO:0005515
1_31595001	0.549669	0.0976072	Selectedregion(SG region)	FYB2	GO:0005515
1_31765001	0.872606	0.0848623	Selectedregion(SG region)	C8A	GO:0005515;GO:0005579;GO:0006955
1_31770001	1.21274	0.105262	Selectedregion(SG region)	C8A	GO:0005515;GO:0005579;GO:0006955
1_31775001	1.29107	0.105567	Selectedregion(SG region)	C8A	GO:0005515;GO:0005579;GO:0006955
1_31780001	1.32796	0.104134	Selectedregion(SG region)	C8A	GO:0005515;GO:0005579;GO:0006955
1_31785001	1.32329	0.10567	Selectedregion(SG region)	C8A	GO:0005515;GO:0005579;GO:0006955
1_31790001	1.12119	0.0905145	Selectedregion(SG region)	C8A	GO:0005515;GO:0005579;GO:0006955
1_31795001	1.23705	0.103145	Selectedregion(SG region)	C8A	GO:0005515;GO:0005579;GO:0006955
1_31800001	1.32432	0.115184	Selectedregion(SG region)	C8A	GO:0005515;GO:0005579;GO:0006955
1_31805001	1.25246	0.139658	Selectedregion(SG region)	C8A	GO:0005515;GO:0005579;GO:0006955
1_31805001	1.25246	0.139658	Selectedregion(SG region)	C8B	GO:0005515;GO:0005579;GO:0006955
1_31810001	1.25495	0.163939	Selectedregion(SG region)	C8B	GO:0005515;GO:0005579;GO:0006955
1_31815001	1.23372	0.166533	Selectedregion(SG region)	C8B	GO:0005515;GO:0005579;GO:0006955
1_31820001	1.29652	0.173898	Selectedregion(SG region)	C8B	GO:0005515;GO:0005579;GO:0006955
1_31825001	1.4027	0.150952	Selectedregion(SG region)	C8B	GO:0005515;GO:0005579;GO:0006955
1_31830001	1.5824	0.129832	Selectedregion(SG region)	C8B	GO:0005515;GO:0005579;GO:0006955
1_31835001	1.67392	0.145015	Selectedregion(SG region)	C8B	GO:0005515;GO:0005579;GO:0006955
1_31840001	1.49256	0.124031	Selectedregion(SG region)	C8B	GO:0005515;GO:0005579;GO:0006955
1_31845001	1.06844	0.100783	Selectedregion(SG region)	C8B	GO:0005515;GO:0005579;GO:0006955
1_34975001	0.667044	0.0883095	Selectedregion(SG region)	LOC101121563	GO:0005506;GO:0016705;GO:0016712;GO:0020037;GO:0055114
1_34975001	0.667044	0.0883095	Selectedregion(SG region)	HOOK1	-
1_40745001	1.34415	0.0912988	Selectedregion(SG region)	JAK1	GO:0004672;GO:0004713;GO:0004715;GO:0005524;GO:0005856;GO:0006468;GO:0016020;GO:0035556
1_40750001	1.5804	0.103514	Selectedregion(SG region)	JAK1	GO:0004672;GO:0004713;GO:0004715;GO:0005524;GO:0005856;GO:0006468;GO:0016020;GO:0035556
1_40755001	1.69033	0.10254	Selectedregion(SG region)	JAK1	GO:0004672;GO:0004713;GO:0004715;GO:0005524;GO:0005856;GO:0006468;GO:0016020;GO:0035556
1_40760001	1.21915	0.0872177	Selectedregion(SG region)	JAK1	GO:0004672;GO:0004713;GO:0004715;GO:0005524;GO:0005856;GO:0006468;GO:0016020;GO:0035556
1_40770001	0.903141	0.0827737	Selectedregion(SG region)	JAK1	GO:0004672;GO:0004713;GO:0004715;GO:0005524;GO:0005856;GO:0006468;GO:0016020;GO:0035556
1_40775001	0.857288	0.117345	Selectedregion(SG region)	JAK1	GO:0004672;GO:0004713;GO:0004715;GO:0005524;GO:0005856;GO:0006468;GO:0016020;GO:0035556
1_40780001	0.839621	0.127613	Selectedregion(SG region)	JAK1	GO:0004672;GO:0004713;GO:0004715;GO:0005524;GO:0005856;GO:0006468;GO:0016020;GO:0035556
1_40785001	0.825083	0.129614	Selectedregion(SG region)	JAK1	GO:0004672;GO:0004713;GO:0004715;GO:0005524;GO:0005856;GO:0006468;GO:0016020;GO:0035556
1_40790001	0.819344	0.124725	Selectedregion(SG region)	JAK1	GO:0004672;GO:0004713;GO:0004715;GO:0005524;GO:0005856;GO:0006468;GO:0016020;GO:0035556
1_40795001	0.850723	0.100986	Selectedregion(SG region)	JAK1	GO:0004672;GO:0004713;GO:0004715;GO:0005524;GO:0005856;GO:0006468;GO:0016020;GO:0035556
1_40800001	0.737145	0.0988003	Selectedregion(SG region)	JAK1	GO:0004672;GO:0004713;GO:0004715;GO:0005524;GO:0005856;GO:0006468;GO:0016020;GO:0035556
1_40805001	0.592442	0.0856446	Selectedregion(SG region)	JAK1	GO:0004672;GO:0004713;GO:0004715;GO:0005524;GO:0005856;GO:0006468;GO:0016020;GO:0035556
1_42095001	0.744349	0.0973619	Selectedregion(SG region)	PDE4B	GO:0004114;GO:0007165;GO:0008081
1_42100001	0.761138	0.0867078	Selectedregion(SG region)	PDE4B	GO:0004114;GO:0007165;GO:0008081
1_42105001	0.758167	0.0917807	Selectedregion(SG region)	PDE4B	GO:0004114;GO:0007165;GO:0008081
1_42110001	0.764439	0.0845473	Selectedregion(SG region)	PDE4B	GO:0004114;GO:0007165;GO:0008081
1_42115001	0.830877	0.0907068	Selectedregion(SG region)	PDE4B	GO:0004114;GO:0007165;GO:0008081
1_42120001	0.86914	0.0994995	Selectedregion(SG region)	PDE4B	GO:0004114;GO:0007165;GO:0008081
1_42125001	0.920733	0.0956792	Selectedregion(SG region)	PDE4B	GO:0004114;GO:0007165;GO:0008081
1_42130001	0.970635	0.106525	Selectedregion(SG region)	PDE4B	GO:0004114;GO:0007165;GO:0008081
1_42135001	1.1112	0.105175	Selectedregion(SG region)	PDE4B	GO:0004114;GO:0007165;GO:0008081
1_42140001	1.25273	0.110997	Selectedregion(SG region)	PDE4B	GO:0004114;GO:0007165;GO:0008081
1_42145001	1.45969	0.135859	Selectedregion(SG region)	PDE4B	GO:0004114;GO:0007165;GO:0008081
1_42150001	1.64787	0.133527	Selectedregion(SG region)	PDE4B	GO:0004114;GO:0007165;GO:0008081
1_42155001	1.88472	0.124184	Selectedregion(SG region)	PDE4B	GO:0004114;GO:0007165;GO:0008081
1_42160001	1.83108	0.123427	Selectedregion(SG region)	PDE4B	GO:0004114;GO:0007165;GO:0008081
1_42165001	1.46668	0.103307	Selectedregion(SG region)	PDE4B	GO:0004114;GO:0007165;GO:0008081
1_42220001	0.866504	0.0980895	Selectedregion(SG region)	PDE4B	GO:0004114;GO:0007165;GO:0008081
1_42225001	1.0552	0.122912	Selectedregion(SG region)	PDE4B	GO:0004114;GO:0007165;GO:0008081
1_42230001	1.00206	0.101568	Selectedregion(SG region)	PDE4B	GO:0004114;GO:0007165;GO:0008081
1_42235001	0.938354	0.110005	Selectedregion(SG region)	PDE4B	GO:0004114;GO:0007165;GO:0008081
1_42240001	0.893853	0.107453	Selectedregion(SG region)	PDE4B	GO:0004114;GO:0007165;GO:0008081
1_42245001	0.699388	0.083913	Selectedregion(SG region)	PDE4B	GO:0004114;GO:0007165;GO:0008081
1_42250001	0.674036	0.0867864	Selectedregion(SG region)	PDE4B	GO:0004114;GO:0007165;GO:0008081
1_42755001	0.540066	0.113093	Selectedregion(SG region)	DNAI4	GO:0005515
1_42760001	0.57925	0.126436	Selectedregion(SG region)	DNAI4	GO:0005515
1_42765001	0.562423	0.122109	Selectedregion(SG region)	DNAI4	GO:0005515
1_59030001	0.654978	0.0919864	Selectedregion(SG region)	ADGRL2	GO:0004888;GO:0004930;GO:0007166;GO:0007186;GO:0016020;GO:0016021;GO:0030246
1_59035001	0.640964	0.105874	Selectedregion(SG region)	ADGRL2	GO:0004888;GO:0004930;GO:0007166;GO:0007186;GO:0016020;GO:0016021;GO:0030246
1_59040001	0.685458	0.104605	Selectedregion(SG region)	ADGRL2	GO:0004888;GO:0004930;GO:0007166;GO:0007186;GO:0016020;GO:0016021;GO:0030246
1_59045001	0.520614	0.0885802	Selectedregion(SG region)	ADGRL2	GO:0004888;GO:0004930;GO:0007166;GO:0007186;GO:0016020;GO:0016021;GO:0030246
1_64250001	0.649728	0.0832579	Selectedregion(SG region)	LOC101116267	GO:0005229;GO:0006821
1_64290001	0.639219	0.0937349	Selectedregion(SG region)	SH3GLB1	GO:0005515;GO:0005737
1_64295001	0.755991	0.111843	Selectedregion(SG region)	SH3GLB1	GO:0005515;GO:0005737
1_64300001	0.782137	0.124079	Selectedregion(SG region)	SH3GLB1	GO:0005515;GO:0005737
1_64305001	0.817835	0.134155	Selectedregion(SG region)	SH3GLB1	GO:0005515;GO:0005737
1_64310001	0.838943	0.14109	Selectedregion(SG region)	SH3GLB1	GO:0005515;GO:0005737
1_64315001	0.757492	0.12828	Selectedregion(SG region)	SH3GLB1	GO:0005515;GO:0005737
1_64320001	0.552591	0.101112	Selectedregion(SG region)	SH3GLB1	GO:0005515;GO:0005737
1_71165001	1.19003	0.110354	Selectedregion(SG region)	BCAR3	GO:0005085;GO:0007264
1_71170001	1.46413	0.130928	Selectedregion(SG region)	BCAR3	GO:0005085;GO:0007264
1_71175001	1.38979	0.157399	Selectedregion(SG region)	BCAR3	GO:0005085;GO:0007264
1_71180001	1.36049	0.17908	Selectedregion(SG region)	BCAR3	GO:0005085;GO:0007264
1_71185001	1.35131	0.181767	Selectedregion(SG region)	BCAR3	GO:0005085;GO:0007264
1_71190001	0.968021	0.173766	Selectedregion(SG region)	BCAR3	GO:0005085;GO:0007264
1_71195001	0.508641	0.12762	Selectedregion(SG region)	BCAR3	GO:0005085;GO:0007264
1_77690001	0.74591	0.0855283	Selectedregion(SG region)	AGL	GO:0003824;GO:0004134;GO:0004135;GO:0005978
1_77695001	0.762902	0.0919551	Selectedregion(SG region)	AGL	GO:0003824;GO:0004134;GO:0004135;GO:0005978
1_77700001	0.61498	0.093379	Selectedregion(SG region)	AGL	GO:0003824;GO:0004134;GO:0004135;GO:0005978
1_80690001	0.858691	0.0833811	Selectedregion(SG region)	COL11A1	GO:0005201
1_87960001	0.524456	0.100117	Selectedregion(SG region)	SLC6A17	GO:0005328;GO:0005887;GO:0006836;GO:0016020;GO:0016021
1_88915001	0.595446	0.0872171	Selectedregion(SG region)	DENND2D	-
1_88920001	0.615526	0.0924861	Selectedregion(SG region)	DENND2D	-
1_88925001	0.683011	0.0953617	Selectedregion(SG region)	DENND2D	-
1_90470001	0.536084	0.101848	Selectedregion(SG region)	ST7L	GO:0005515
1_90470001	0.536084	0.101848	Selectedregion(SG region)	CAPZA1	GO:0008290;GO:0051016
1_90550001	0.516243	0.0948686	Selectedregion(SG region)	PPM1J	GO:0003824;GO:0003924;GO:0005525;GO:0005622;GO:0007264
1_90550001	0.516243	0.0948686	Selectedregion(SG region)	MOV10	-
1_90570001	0.539635	0.106003	Selectedregion(SG region)	PPM1J	GO:0003824;GO:0003924;GO:0005525;GO:0005622;GO:0007264
1_90645001	1.11026	0.0970532	Selectedregion(SG region)	LOC101108016	GO:0008028;GO:0015718;GO:0016021;GO:0055085
1_90650001	1.18766	0.109235	Selectedregion(SG region)	LOC101108016	GO:0008028;GO:0015718;GO:0016021;GO:0055085
1_90655001	0.934091	0.108749	Selectedregion(SG region)	LOC101108016	GO:0008028;GO:0015718;GO:0016021;GO:0055085
1_90660001	0.884189	0.135629	Selectedregion(SG region)	LOC101108016	GO:0008028;GO:0015718;GO:0016021;GO:0055085
1_90665001	1.24107	0.128626	Selectedregion(SG region)	LOC101108016	GO:0008028;GO:0015718;GO:0016021;GO:0055085
1_90670001	1.27937	0.153913	Selectedregion(SG region)	LOC101108016	GO:0008028;GO:0015718;GO:0016021;GO:0055085
1_90675001	1.35466	0.170582	Selectedregion(SG region)	LOC101108016	GO:0008028;GO:0015718;GO:0016021;GO:0055085
1_90680001	1.28281	0.169546	Selectedregion(SG region)	LOC101108016	GO:0008028;GO:0015718;GO:0016021;GO:0055085
1_90685001	1.14943	0.17594	Selectedregion(SG region)	LOC101108016	GO:0008028;GO:0015718;GO:0016021;GO:0055085
1_90690001	1.25847	0.168213	Selectedregion(SG region)	LOC101108016	GO:0008028;GO:0015718;GO:0016021;GO:0055085
1_90695001	1.18954	0.148778	Selectedregion(SG region)	LOC101108016	GO:0008028;GO:0015718;GO:0016021;GO:0055085
1_90700001	1.20847	0.135036	Selectedregion(SG region)	LOC101108016	GO:0008028;GO:0015718;GO:0016021;GO:0055085
1_94890001	1.01487	0.111158	Selectedregion(SG region)	TTF2	GO:0005524
1_94895001	0.722852	0.134893	Selectedregion(SG region)	TTF2	GO:0005524
1_96935001	0.514589	0.102947	Selectedregion(SG region)	TBX15	GO:0003700;GO:0005634;GO:0006355
1_96940001	0.777484	0.122839	Selectedregion(SG region)	TBX15	GO:0003700;GO:0005634;GO:0006355
1_96945001	0.969699	0.121605	Selectedregion(SG region)	TBX15	GO:0003700;GO:0005634;GO:0006355
1_96950001	1.31002	0.0952046	Selectedregion(SG region)	TBX15	GO:0003700;GO:0005634;GO:0006355
1_96955001	1.37247	0.10246	Selectedregion(SG region)	TBX15	GO:0003700;GO:0005634;GO:0006355
1_96960001	1.55379	0.114259	Selectedregion(SG region)	TBX15	GO:0003700;GO:0005634;GO:0006355
1_96965001	1.48909	0.116009	Selectedregion(SG region)	TBX15	GO:0003700;GO:0005634;GO:0006355
1_96970001	1.28981	0.106916	Selectedregion(SG region)	TBX15	GO:0003700;GO:0005634;GO:0006355
1_96975001	1.12383	0.100585	Selectedregion(SG region)	TBX15	GO:0003700;GO:0005634;GO:0006355
1_96980001	0.885085	0.0894949	Selectedregion(SG region)	TBX15	GO:0003700;GO:0005634;GO:0006355
1_96985001	0.729576	0.0857325	Selectedregion(SG region)	TBX15	GO:0003700;GO:0005634;GO:0006355
1_96990001	0.621082	0.0845358	Selectedregion(SG region)	TBX15	GO:0003700;GO:0005634;GO:0006355
1_98035001	0.685584	0.0935826	Selectedregion(SG region)	SEC22B	GO:0016021;GO:0016192
1_101355001	2.51685	0.085659	Selectedregion(SG region)	BOLA1	-
1_101355001	2.51685	0.085659	Selectedregion(SG region)	SV2A	GO:0005215;GO:0007268;GO:0016020;GO:0016021;GO:0022857;GO:0055085
1_102285001	1.11046	0.0897183	Selectedregion(SG region)	ANXA9	GO:0005509;GO:0005544
1_102285001	1.11046	0.0897183	Selectedregion(SG region)	MINDY1	GO:0004843;GO:1990380
1_102290001	1.21956	0.122061	Selectedregion(SG region)	ANXA9	GO:0005509;GO:0005544
1_102290001	1.21956	0.122061	Selectedregion(SG region)	PRUNE1	GO:0005737;GO:0016462
1_102290001	1.21956	0.122061	Selectedregion(SG region)	MINDY1	GO:0004843;GO:1990380
1_102295001	1.20511	0.147601	Selectedregion(SG region)	PRUNE1	GO:0005737;GO:0016462
1_102295001	1.20511	0.147601	Selectedregion(SG region)	MINDY1	GO:0004843;GO:1990380
1_102300001	1.12485	0.152567	Selectedregion(SG region)	PRUNE1	GO:0005737;GO:0016462
1_102300001	1.12485	0.152567	Selectedregion(SG region)	MINDY1	GO:0004843;GO:1990380
1_102305001	1.0126	0.156406	Selectedregion(SG region)	PRUNE1	GO:0005737;GO:0016462
1_102305001	1.0126	0.156406	Selectedregion(SG region)	BNIPL	-
1_102310001	0.88297	0.148492	Selectedregion(SG region)	PRUNE1	GO:0005737;GO:0016462
1_102310001	0.88297	0.148492	Selectedregion(SG region)	BNIPL	-
1_102315001	0.764542	0.124208	Selectedregion(SG region)	PRUNE1	GO:0005737;GO:0016462
1_102315001	0.764542	0.124208	Selectedregion(SG region)	BNIPL	-
1_102315001	0.764542	0.124208	Selectedregion(SG region)	C1H1orf56	-
1_102320001	0.578196	0.127535	Selectedregion(SG region)	PRUNE1	GO:0005737;GO:0016462
1_102320001	0.578196	0.127535	Selectedregion(SG region)	BNIPL	-
1_102320001	0.578196	0.127535	Selectedregion(SG region)	C1H1orf56	-
1_102335001	0.603108	0.197154	Selectedregion(SG region)	GABPB2	GO:0005515
1_102335001	0.603108	0.197154	Selectedregion(SG region)	C1H1orf56	-
1_102340001	0.629184	0.169176	Selectedregion(SG region)	GABPB2	GO:0005515
1_102340001	0.629184	0.169176	Selectedregion(SG region)	C1H1orf56	-
1_102345001	0.606576	0.150298	Selectedregion(SG region)	GABPB2	GO:0005515
1_102345001	0.606576	0.150298	Selectedregion(SG region)	C1H1orf56	-
1_102350001	0.626323	0.137833	Selectedregion(SG region)	GABPB2	GO:0005515
1_102355001	0.551192	0.105846	Selectedregion(SG region)	GABPB2	GO:0005515
1_102360001	0.632579	0.11521	Selectedregion(SG region)	GABPB2	GO:0005515
1_102365001	0.714556	0.0834964	Selectedregion(SG region)	GABPB2	GO:0005515
1_102365001	0.714556	0.0834964	Selectedregion(SG region)	SEMA6C	GO:0005515
1_103205001	0.504242	0.121536	Selectedregion(SG region)	THEM4	-
1_103210001	0.533489	0.125072	Selectedregion(SG region)	THEM4	-
1_103215001	0.610227	0.116021	Selectedregion(SG region)	THEM4	-
1_106930001	0.697747	0.0889742	Selectedregion(SG region)	ASH1L	GO:0003677;GO:0003682;GO:0005515;GO:0005634;GO:0018024
1_106935001	0.808438	0.0959939	Selectedregion(SG region)	ASH1L	GO:0003677;GO:0003682;GO:0005515;GO:0005634;GO:0018024
1_106940001	1.07719	0.0841402	Selectedregion(SG region)	ASH1L	GO:0003677;GO:0003682;GO:0005515;GO:0005634;GO:0018024
1_106945001	1.33604	0.100095	Selectedregion(SG region)	ASH1L	GO:0003677;GO:0003682;GO:0005515;GO:0005634;GO:0018024
1_106950001	1.26692	0.0841934	Selectedregion(SG region)	ASH1L	GO:0003677;GO:0003682;GO:0005515;GO:0005634;GO:0018024
1_106955001	1.21035	0.0832117	Selectedregion(SG region)	ASH1L	GO:0003677;GO:0003682;GO:0005515;GO:0005634;GO:0018024
1_106960001	1.3161	0.0907648	Selectedregion(SG region)	ASH1L	GO:0003677;GO:0003682;GO:0005515;GO:0005634;GO:0018024
1_106965001	0.950967	0.0820692	Selectedregion(SG region)	ASH1L	GO:0003677;GO:0003682;GO:0005515;GO:0005634;GO:0018024
1_106970001	0.962502	0.0925982	Selectedregion(SG region)	ASH1L	GO:0003677;GO:0003682;GO:0005515;GO:0005634;GO:0018024
1_106975001	0.777231	0.0881956	Selectedregion(SG region)	ASH1L	GO:0003677;GO:0003682;GO:0005515;GO:0005634;GO:0018024
1_106980001	0.590865	0.0858106	Selectedregion(SG region)	ASH1L	GO:0003677;GO:0003682;GO:0005515;GO:0005634;GO:0018024
1_107075001	0.64351	0.116358	Selectedregion(SG region)	ASH1L	GO:0003677;GO:0003682;GO:0005515;GO:0005634;GO:0018024
1_107080001	0.886598	0.123556	Selectedregion(SG region)	ASH1L	GO:0003677;GO:0003682;GO:0005515;GO:0005634;GO:0018024
1_107085001	1.00932	0.127909	Selectedregion(SG region)	ASH1L	GO:0003677;GO:0003682;GO:0005515;GO:0005634;GO:0018024
1_107090001	1.01165	0.13324	Selectedregion(SG region)	ASH1L	GO:0003677;GO:0003682;GO:0005515;GO:0005634;GO:0018024
1_107095001	0.930399	0.132423	Selectedregion(SG region)	ASH1L	GO:0003677;GO:0003682;GO:0005515;GO:0005634;GO:0018024
1_107100001	0.872393	0.134527	Selectedregion(SG region)	ASH1L	GO:0003677;GO:0003682;GO:0005515;GO:0005634;GO:0018024
1_107105001	0.733161	0.132332	Selectedregion(SG region)	ASH1L	GO:0003677;GO:0003682;GO:0005515;GO:0005634;GO:0018024
1_107155001	0.666793	0.0908695	Selectedregion(SG region)	DAP3	GO:0005761;GO:0006915;GO:0015935
1_107160001	0.740584	0.106009	Selectedregion(SG region)	DAP3	GO:0005761;GO:0006915;GO:0015935
1_107165001	0.821686	0.107856	Selectedregion(SG region)	MSTO1	-
1_107165001	0.821686	0.107856	Selectedregion(SG region)	DAP3	GO:0005761;GO:0006915;GO:0015935
1_107170001	0.722415	0.0849706	Selectedregion(SG region)	MSTO1	-
1_107170001	0.722415	0.0849706	Selectedregion(SG region)	GON4L	GO:0003677;GO:0006355
1_107170001	0.722415	0.0849706	Selectedregion(SG region)	DAP3	GO:0005761;GO:0006915;GO:0015935
1_107175001	0.572538	0.0843805	Selectedregion(SG region)	MSTO1	-
1_107175001	0.572538	0.0843805	Selectedregion(SG region)	GON4L	GO:0003677;GO:0006355
1_109960001	0.759978	0.137183	Selectedregion(SG region)	CD1D	-
1_109965001	0.945749	0.137007	Selectedregion(SG region)	CD1D	-
1_109970001	0.704127	0.116195	Selectedregion(SG region)	CD1D	-
1_110045001	0.839345	0.0921387	Selectedregion(SG region)	CD1	-
1_110050001	0.882337	0.103395	Selectedregion(SG region)	CD1	-
1_110055001	0.881968	0.10275	Selectedregion(SG region)	CD1	-
1_110060001	0.861513	0.0818894	Selectedregion(SG region)	CD1	-
1_110120001	1.58597	0.0860745	Selectedregion(SG region)	CD1	-
1_110125001	1.61592	0.0867313	Selectedregion(SG region)	CD1	-
1_110130001	1.60161	0.0841225	Selectedregion(SG region)	CD1	-
1_110135001	1.47877	0.0834346	Selectedregion(SG region)	CD1	-
1_110160001	1.72993	0.0882638	Selectedregion(SG region)	CD1	-
1_110165001	1.71668	0.0885447	Selectedregion(SG region)	CD1	-
1_110170001	1.4621	0.0831166	Selectedregion(SG region)	CD1	-
1_110175001	1.53179	0.0888491	Selectedregion(SG region)	CD1	-
1_110180001	1.38092	0.0877753	Selectedregion(SG region)	CD1	-
1_111040001	0.772831	0.0872159	Selectedregion(SG region)	SPTA1	GO:0005509;GO:0005515
1_114075001	0.536657	0.12046	Selectedregion(SG region)	NIT1	GO:0006807
1_114075001	0.536657	0.12046	Selectedregion(SG region)	DEDD	GO:0005515;GO:0042981
1_114075001	0.536657	0.12046	Selectedregion(SG region)	PFDN2	GO:0006457;GO:0016272;GO:0051082
1_114150001	0.591629	0.10105	Selectedregion(SG region)	ADAMTS4	GO:0004222;GO:0006508;GO:0008237
1_114150001	0.591629	0.10105	Selectedregion(SG region)	NDUFS2	GO:0004888;GO:0007166;GO:0016020;GO:0016651;GO:0048038;GO:0051287;GO:0055114
1_114155001	0.577428	0.0882472	Selectedregion(SG region)	TOMM40L	GO:0005741;GO:0008320;GO:0030150;GO:0055085
1_114155001	0.577428	0.0882472	Selectedregion(SG region)	APOA2	GO:0005576;GO:0006869;GO:0008289;GO:0042157
1_114155001	0.577428	0.0882472	Selectedregion(SG region)	NDUFS2	GO:0004888;GO:0007166;GO:0016020;GO:0016651;GO:0048038;GO:0051287;GO:0055114
1_120755001	1.51602	0.0898139	Selectedregion(SG region)	STYXL2	GO:0006470;GO:0008138;GO:0016311;GO:0016791
1_120760001	1.74516	0.0998421	Selectedregion(SG region)	STYXL2	GO:0006470;GO:0008138;GO:0016311;GO:0016791
1_120765001	1.36333	0.102476	Selectedregion(SG region)	STYXL2	GO:0006470;GO:0008138;GO:0016311;GO:0016791
1_120770001	1.20048	0.104829	Selectedregion(SG region)	STYXL2	GO:0006470;GO:0008138;GO:0016311;GO:0016791
1_120775001	1.00092	0.107919	Selectedregion(SG region)	STYXL2	GO:0006470;GO:0008138;GO:0016311;GO:0016791
1_120780001	0.907222	0.104296	Selectedregion(SG region)	STYXL2	GO:0006470;GO:0008138;GO:0016311;GO:0016791
1_121520001	0.868662	0.0851585	Selectedregion(SG region)	ADCY10	GO:0005743;GO:0006850;GO:0009190;GO:0016849;GO:0035556
1_122960001	0.889676	0.125217	Selectedregion(SG region)	RCAN1	GO:0003676;GO:0019722
1_122965001	0.687773	0.115716	Selectedregion(SG region)	RCAN1	GO:0003676;GO:0019722
1_123005001	0.500551	0.117466	Selectedregion(SG region)	RCAN1	GO:0003676;GO:0019722
1_123010001	0.617987	0.117298	Selectedregion(SG region)	RCAN1	GO:0003676;GO:0019722
1_123015001	0.708405	0.103583	Selectedregion(SG region)	RCAN1	GO:0003676;GO:0019722
1_127855001	0.763228	0.123525	Selectedregion(SG region)	CLDN17	GO:0005198;GO:0005923;GO:0016021
1_131485001	1.29607	0.144153	Selectedregion(SG region)	ADAMTS5	GO:0004222;GO:0005578;GO:0006508;GO:0008237;GO:0008270
1_131490001	0.886878	0.0878658	Selectedregion(SG region)	ADAMTS5	GO:0004222;GO:0005578;GO:0006508;GO:0008237;GO:0008270
1_132585001	0.739439	0.0908773	Selectedregion(SG region)	APP	GO:0004867;GO:0008201;GO:0016021;GO:0046914
1_132590001	0.568825	0.0861571	Selectedregion(SG region)	APP	GO:0004867;GO:0008201;GO:0016021;GO:0046914
1_132595001	0.500151	0.0845534	Selectedregion(SG region)	APP	GO:0004867;GO:0008201;GO:0016021;GO:0046914
1_137670001	0.501714	0.0973408	Selectedregion(SG region)	NCAM2	GO:0005515;GO:0007155;GO:0016020
1_137675001	0.550212	0.0933325	Selectedregion(SG region)	NCAM2	GO:0005515;GO:0007155;GO:0016020
1_137680001	0.546814	0.0960465	Selectedregion(SG region)	NCAM2	GO:0005515;GO:0007155;GO:0016020
1_137685001	0.689219	0.094324	Selectedregion(SG region)	NCAM2	GO:0005515;GO:0007155;GO:0016020
1_164410001	0.544067	0.0897261	Selectedregion(SG region)	EPHA6	GO:0004672;GO:0004713;GO:0005515;GO:0005524;GO:0005525;GO:0005622;GO:0006468
1_164415001	0.667311	0.0883981	Selectedregion(SG region)	EPHA6	GO:0004672;GO:0004713;GO:0005515;GO:0005524;GO:0005525;GO:0005622;GO:0006468
1_179405001	0.915338	0.113925	Selectedregion(SG region)	TMPRSS7	GO:0004252;GO:0005515;GO:0006508
1_179410001	1.07035	0.11682	Selectedregion(SG region)	TMPRSS7	GO:0004252;GO:0005515;GO:0006508
1_179415001	0.927745	0.0986544	Selectedregion(SG region)	TMPRSS7	GO:0004252;GO:0005515;GO:0006508
1_179810001	0.693952	0.108764	Selectedregion(SG region)	ATG3	-
1_179815001	0.799253	0.0953408	Selectedregion(SG region)	ATG3	-
1_179820001	0.831325	0.0833669	Selectedregion(SG region)	ATG3	-
1_180405001	0.60748	0.147782	Selectedregion(SG region)	BOC	GO:0005515
1_180410001	0.628673	0.16335	Selectedregion(SG region)	BOC	GO:0005515
1_180415001	0.573502	0.136082	Selectedregion(SG region)	BOC	GO:0005515
1_180685001	0.572899	0.212252	Selectedregion(SG region)	SPICE1	GO:0090307
1_180690001	0.759272	0.220955	Selectedregion(SG region)	SPICE1	GO:0090307
1_180700001	0.624301	0.159364	Selectedregion(SG region)	SPICE1	GO:0090307
1_180910001	0.663255	0.0960469	Selectedregion(SG region)	LOC114111483	-
1_180915001	0.706478	0.0963672	Selectedregion(SG region)	LOC114111483	-
1_187380001	0.574746	0.0847334	Selectedregion(SG region)	GPR156	GO:0004930;GO:0007186;GO:0016021
1_187575001	0.790882	0.120035	Selectedregion(SG region)	FSTL1	GO:0005509;GO:0005515
1_187580001	0.887216	0.136374	Selectedregion(SG region)	FSTL1	GO:0005509;GO:0005515
1_187585001	1.0431	0.143899	Selectedregion(SG region)	FSTL1	GO:0005509;GO:0005515
1_187590001	1.23769	0.130195	Selectedregion(SG region)	FSTL1	GO:0005509;GO:0005515
1_187595001	1.00307	0.127459	Selectedregion(SG region)	FSTL1	GO:0005509;GO:0005515
1_187600001	0.659699	0.114325	Selectedregion(SG region)	FSTL1	GO:0005509;GO:0005515
1_187605001	0.512578	0.0832215	Selectedregion(SG region)	FSTL1	GO:0005509;GO:0005515
1_187620001	0.528502	0.0825294	Selectedregion(SG region)	FSTL1	GO:0005509;GO:0005515
1_187625001	0.703835	0.139907	Selectedregion(SG region)	FSTL1	GO:0005509;GO:0005515
1_187630001	0.822371	0.162025	Selectedregion(SG region)	FSTL1	GO:0005509;GO:0005515
1_187635001	0.946746	0.179375	Selectedregion(SG region)	FSTL1	GO:0005509;GO:0005515
1_187640001	0.890476	0.149865	Selectedregion(SG region)	FSTL1	GO:0005509;GO:0005515
1_187880001	0.744548	0.0869124	Selectedregion(SG region)	GTF2E1	GO:0006367;GO:0043565
1_187885001	0.776767	0.0948224	Selectedregion(SG region)	GTF2E1	GO:0006367;GO:0043565
1_187890001	0.78943	0.091196	Selectedregion(SG region)	GTF2E1	GO:0006367;GO:0043565
1_187895001	0.759398	0.0837904	Selectedregion(SG region)	GTF2E1	GO:0006367;GO:0043565
1_189950001	0.74159	0.0874118	Selectedregion(SG region)	PDIA5	GO:0045454
1_191890001	0.591657	0.135559	Selectedregion(SG region)	HEG1	GO:0005509;GO:0016020;GO:0055085
1_193335001	0.509975	0.0889968	Selectedregion(SG region)	UBXN7	GO:0005515;GO:0016021
1_193340001	0.844979	0.102554	Selectedregion(SG region)	UBXN7	GO:0005515;GO:0016021
1_193345001	0.913078	0.0932126	Selectedregion(SG region)	UBXN7	GO:0005515;GO:0016021
1_201070001	0.549894	0.0887611	Selectedregion(SG region)	LPP	-
1_201075001	0.925679	0.113188	Selectedregion(SG region)	LPP	-
1_201080001	0.814045	0.0980095	Selectedregion(SG region)	LPP	-
1_201085001	0.645395	0.0835289	Selectedregion(SG region)	LPP	-
1_202725001	0.520043	0.159771	Selectedregion(SG region)	ST6GAL1	GO:0006486;GO:0008373
1_202730001	0.740279	0.191477	Selectedregion(SG region)	ST6GAL1	GO:0006486;GO:0008373
1_202735001	0.758738	0.181308	Selectedregion(SG region)	ST6GAL1	GO:0006486;GO:0008373
1_202740001	0.546334	0.141709	Selectedregion(SG region)	ST6GAL1	GO:0006486;GO:0008373
1_204030001	0.589036	0.11577	Selectedregion(SG region)	LIPH	GO:0006629;GO:0052689
1_204035001	0.57577	0.0953412	Selectedregion(SG region)	LIPH	GO:0006629;GO:0052689
1_206325001	1.92519	0.0819312	Selectedregion(SG region)	MCF2L2	GO:0005089;GO:0016020;GO:0035023
1_217020001	0.746906	0.0828324	Selectedregion(SG region)	ECT2	GO:0005085;GO:0005089;GO:0008270;GO:0035023;GO:0035556
1_217470001	0.640379	0.102193	Selectedregion(SG region)	FNDC3B	GO:0005515
1_217475001	0.711296	0.105539	Selectedregion(SG region)	FNDC3B	GO:0005515
1_219405001	0.77303	0.0834782	Selectedregion(SG region)	PRKCI	GO:0005515
1_219410001	0.859475	0.0818105	Selectedregion(SG region)	PRKCI	GO:0005515
1_228765001	0.543231	0.0939921	Selectedregion(SG region)	PPM1L	GO:0003824;GO:0043169
1_228770001	0.592979	0.0989611	Selectedregion(SG region)	PPM1L	GO:0003824;GO:0043169
1_228775001	0.693772	0.113665	Selectedregion(SG region)	PPM1L	GO:0003824;GO:0043169
1_229435001	0.965793	0.0869415	Selectedregion(SG region)	IFT80	GO:0005515
1_241565001	1.08555	0.0841838	Selectedregion(SG region)	CPA3	GO:0004180;GO:0004181;GO:0006508;GO:0008270
1_241570001	1.37641	0.0950189	Selectedregion(SG region)	CPA3	GO:0004180;GO:0004181;GO:0006508;GO:0008270
1_241575001	1.66558	0.097586	Selectedregion(SG region)	CPA3	GO:0004180;GO:0004181;GO:0006508;GO:0008270
1_241580001	1.3527	0.0826989	Selectedregion(SG region)	CPA3	GO:0004180;GO:0004181;GO:0006508;GO:0008270
1_241635001	1.28018	0.0831292	Selectedregion(SG region)	CPB1	GO:0004180;GO:0004181;GO:0006508;GO:0008270
1_241640001	1.28589	0.0890992	Selectedregion(SG region)	CPB1	GO:0004180;GO:0004181;GO:0006508;GO:0008270
1_241645001	1.33945	0.0870129	Selectedregion(SG region)	CPB1	GO:0004180;GO:0004181;GO:0006508;GO:0008270
1_241650001	1.42027	0.0868719	Selectedregion(SG region)	CPB1	GO:0004180;GO:0004181;GO:0006508;GO:0008270
1_247910001	0.531387	0.0854002	Selectedregion(SG region)	SLC9A9	GO:0006812;GO:0006814;GO:0006885;GO:0015299;GO:0015385;GO:0016021;GO:0055085
1_247915001	0.566625	0.0889373	Selectedregion(SG region)	SLC9A9	GO:0006812;GO:0006814;GO:0006885;GO:0015299;GO:0015385;GO:0016021;GO:0055085
1_247925001	0.555487	0.0824763	Selectedregion(SG region)	SLC9A9	GO:0006812;GO:0006814;GO:0006885;GO:0015299;GO:0015385;GO:0016021;GO:0055085
1_248625001	0.623427	0.0836367	Selectedregion(SG region)	PLS1	GO:0005509;GO:0005515
1_248630001	0.540485	0.0842236	Selectedregion(SG region)	PLS1	GO:0005509;GO:0005515
1_249405001	0.612317	0.0888294	Selectedregion(SG region)	GRK7	GO:0004672;GO:0004674;GO:0004703;GO:0005524;GO:0006468;GO:0007165
1_249410001	0.607584	0.0923616	Selectedregion(SG region)	GRK7	GO:0004672;GO:0004674;GO:0004703;GO:0005524;GO:0006468;GO:0007165
1_249415001	0.630969	0.0938822	Selectedregion(SG region)	GRK7	GO:0004672;GO:0004674;GO:0004703;GO:0005524;GO:0006468;GO:0007165
1_249420001	0.649895	0.0877719	Selectedregion(SG region)	GRK7	GO:0004672;GO:0004674;GO:0004703;GO:0005524;GO:0006468;GO:0007165
1_253115001	0.632463	0.0917114	Selectedregion(SG region)	NME9	GO:0004550;GO:0006165;GO:0006183;GO:0006228;GO:0006241;GO:0045454
1_253130001	0.533536	0.0852658	Selectedregion(SG region)	NME9	GO:0004550;GO:0006165;GO:0006183;GO:0006228;GO:0006241;GO:0045454
1_257405001	0.546328	0.102444	Selectedregion(SG region)	RYK	GO:0004672;GO:0005524;GO:0006468
1_257410001	0.604977	0.0981899	Selectedregion(SG region)	RYK	GO:0004672;GO:0005524;GO:0006468
1_259405001	1.14808	0.0984663	Selectedregion(SG region)	DNAJC13	GO:0005488
1_259410001	1.14708	0.102392	Selectedregion(SG region)	DNAJC13	GO:0005488
1_259415001	0.786674	0.114372	Selectedregion(SG region)	DNAJC13	GO:0005488
1_259440001	0.621377	0.0863515	Selectedregion(SG region)	DNAJC13	GO:0005488
1_265075001	0.753117	0.0922988	Selectedregion(SG region)	UBASH3A	GO:0005515
1_265080001	0.820075	0.0994552	Selectedregion(SG region)	UBASH3A	GO:0005515
1_265085001	0.866306	0.0980588	Selectedregion(SG region)	UBASH3A	GO:0005515
1_265090001	0.876281	0.0834448	Selectedregion(SG region)	UBASH3A	GO:0005515
1_265125001	0.916495	0.0966272	Selectedregion(SG region)	RSPH1	-
1_265130001	1.04583	0.100131	Selectedregion(SG region)	RSPH1	-
1_265135001	0.942633	0.090782	Selectedregion(SG region)	RSPH1	-
1_265665001	0.774529	0.125077	Selectedregion(SG region)	CRYAA	GO:0005212
1_265670001	0.909343	0.0990357	Selectedregion(SG region)	CRYAA	GO:0005212
1_265675001	0.986145	0.0933092	Selectedregion(SG region)	CRYAA	GO:0005212
1_265985001	0.694556	0.0927211	Selectedregion(SG region)	HSF2BP	GO:0005488
1_265990001	0.828386	0.0923964	Selectedregion(SG region)	HSF2BP	GO:0005488
1_265995001	0.77971	0.0985762	Selectedregion(SG region)	HSF2BP	GO:0005488
1_266000001	0.671597	0.0918186	Selectedregion(SG region)	HSF2BP	GO:0005488
1_266005001	0.507528	0.0846496	Selectedregion(SG region)	HSF2BP	GO:0005488
1_272955001	1.17351	0.0901775	Selectedregion(SG region)	KCNJ15	GO:0005242;GO:0006813;GO:0016020;GO:0016021
1_272960001	1.90462	0.100235	Selectedregion(SG region)	KCNJ15	GO:0005242;GO:0006813;GO:0016020;GO:0016021
1_276980001	0.574262	0.092702	Selectedregion(SG region)	PLCL2	GO:0004435;GO:0006629;GO:0007165;GO:0008081;GO:0035556
1_276985001	0.539133	0.100534	Selectedregion(SG region)	PLCL2	GO:0004435;GO:0006629;GO:0007165;GO:0008081;GO:0035556
1_279460001	0.66953	0.194164	Selectedregion(SG region)	KCNH8	GO:0000155;GO:0000160;GO:0005216;GO:0005249;GO:0006811;GO:0006813;GO:0016020;GO:0055085
1_279465001	0.712121	0.191462	Selectedregion(SG region)	KCNH8	GO:0000155;GO:0000160;GO:0005216;GO:0005249;GO:0006811;GO:0006813;GO:0016020;GO:0055085
1_279470001	0.57199	0.141452	Selectedregion(SG region)	KCNH8	GO:0000155;GO:0000160;GO:0005216;GO:0005249;GO:0006811;GO:0006813;GO:0016020;GO:0055085
1_279745001	0.522347	0.0954275	Selectedregion(SG region)	KCNH8	GO:0000155;GO:0000160;GO:0005216;GO:0005249;GO:0006811;GO:0006813;GO:0016020;GO:0055085
1_279750001	0.645468	0.111421	Selectedregion(SG region)	KCNH8	GO:0000155;GO:0000160;GO:0005216;GO:0005249;GO:0006811;GO:0006813;GO:0016020;GO:0055085
1_279755001	0.604562	0.115774	Selectedregion(SG region)	KCNH8	GO:0000155;GO:0000160;GO:0005216;GO:0005249;GO:0006811;GO:0006813;GO:0016020;GO:0055085
1_279760001	0.613276	0.118241	Selectedregion(SG region)	KCNH8	GO:0000155;GO:0000160;GO:0005216;GO:0005249;GO:0006811;GO:0006813;GO:0016020;GO:0055085
2_3050001	1.00764	0.0832164	Selectedregion(SG region)	CDK5RAP2	GO:0005815
2_21760001	0.717489	0.0946102	Selectedregion(SG region)	PGAP4	-
2_21765001	1.01053	0.122495	Selectedregion(SG region)	PGAP4	-
2_21770001	1.62158	0.132282	Selectedregion(SG region)	PGAP4	-
2_21780001	0.718795	0.0939558	Selectedregion(SG region)	ALDOB	GO:0003824;GO:0004332;GO:0006096
2_24500001	0.504375	0.0953672	Selectedregion(SG region)	BOLA2B	-
2_27805001	0.679864	0.0832105	Selectedregion(SG region)	LOC101110824	GO:0004866;GO:0004869;GO:0005622
2_28465001	0.630213	0.0897304	Selectedregion(SG region)	NINJ1	GO:0007155;GO:0016021;GO:0042246
2_28475001	0.762272	0.0850601	Selectedregion(SG region)	NINJ1	GO:0007155;GO:0016021;GO:0042246
2_28475001	0.762272	0.0850601	Selectedregion(SG region)	CARD19	-
2_28480001	0.760918	0.0826219	Selectedregion(SG region)	NINJ1	GO:0007155;GO:0016021;GO:0042246
2_28480001	0.760918	0.0826219	Selectedregion(SG region)	CARD19	-
2_30415001	0.527228	0.0941041	Selectedregion(SG region)	ERCC6L2	GO:0005524
2_31330001	0.588142	0.0837607	Selectedregion(SG region)	FANCC	GO:0006281
2_31335001	0.67481	0.0911842	Selectedregion(SG region)	AOPEP	GO:0005488;GO:0008237;GO:0008270
2_44120001	0.685483	0.0821577	Selectedregion(SG region)	GFRA2	GO:0004872
2_46360001	1.21681	0.082889	Selectedregion(SG region)	LOC132659252	-
2_52290001	0.714062	0.086419	Selectedregion(SG region)	GNE	GO:0004553;GO:0006047
2_53700001	0.5836	0.158888	Selectedregion(SG region)	PHF24	-
2_53705001	0.569374	0.216079	Selectedregion(SG region)	PHF24	-
2_53710001	0.586858	0.243626	Selectedregion(SG region)	PHF24	-
2_53715001	0.582433	0.209041	Selectedregion(SG region)	PHF24	-
2_53835001	0.695719	0.0873059	Selectedregion(SG region)	LOC101110212	-
2_53850001	0.62959	0.0969875	Selectedregion(SG region)	LOC101110212	-
2_53855001	0.623154	0.109669	Selectedregion(SG region)	LOC101110212	-
2_53860001	0.711768	0.119824	Selectedregion(SG region)	LOC101110212	-
2_53865001	0.719234	0.118519	Selectedregion(SG region)	LOC101110212	-
2_53870001	0.699586	0.112951	Selectedregion(SG region)	LOC101110212	-
2_53875001	0.579441	0.0998716	Selectedregion(SG region)	LOC101110212	-
2_53900001	0.826335	0.125567	Selectedregion(SG region)	LOC101110212	-
2_59830001	0.514852	0.0956835	Selectedregion(SG region)	VPS13A	-
2_60475001	1.48759	0.163429	Selectedregion(SG region)	GCNT1	GO:0008375;GO:0016020
2_60480001	1.62755	0.168321	Selectedregion(SG region)	GCNT1	GO:0008375;GO:0016020
2_60485001	1.60566	0.156333	Selectedregion(SG region)	GCNT1	GO:0008375;GO:0016020
2_60490001	1.57895	0.148624	Selectedregion(SG region)	GCNT1	GO:0008375;GO:0016020
2_63855001	0.61032	0.0873501	Selectedregion(SG region)	ANXA1	GO:0004859;GO:0005506;GO:0005509;GO:0005544;GO:0016705;GO:0020037;GO:0055114
2_64110001	0.500363	0.12302	Selectedregion(SG region)	TMC1	GO:0016021
2_64115001	0.595815	0.133925	Selectedregion(SG region)	TMC1	GO:0016021
2_64120001	0.608444	0.124141	Selectedregion(SG region)	TMC1	GO:0016021
2_69060001	0.785562	0.101076	Selectedregion(SG region)	DOCK8	GO:0005488
2_69065001	0.78302	0.0947838	Selectedregion(SG region)	DOCK8	GO:0005488
2_73360001	0.904461	0.0838439	Selectedregion(SG region)	RCL1	GO:0003824;GO:0005730;GO:0006396;GO:0042254
2_73365001	0.932176	0.0899611	Selectedregion(SG region)	RCL1	GO:0003824;GO:0005730;GO:0006396;GO:0042254
2_73370001	0.940464	0.103786	Selectedregion(SG region)	RCL1	GO:0003824;GO:0005730;GO:0006396;GO:0042254
2_73375001	0.796759	0.107479	Selectedregion(SG region)	RCL1	GO:0003824;GO:0005730;GO:0006396;GO:0042254
2_74255001	2.02222	0.158154	Selectedregion(SG region)	MLANA	GO:0042470
2_74260001	2.09459	0.125494	Selectedregion(SG region)	MLANA	GO:0042470
2_74265001	1.97235	0.107721	Selectedregion(SG region)	MLANA	GO:0042470
2_74545001	1.33386	0.0842378	Selectedregion(SG region)	IL33	GO:0005125
2_74550001	0.95912	0.0937142	Selectedregion(SG region)	IL33	GO:0005125
2_74555001	0.803404	0.0884028	Selectedregion(SG region)	IL33	GO:0005125
2_75280001	1.08321	0.0858711	Selectedregion(SG region)	KDM4C	-
2_75285001	1.18999	0.0962807	Selectedregion(SG region)	KDM4C	-
2_75290001	1.36866	0.102472	Selectedregion(SG region)	KDM4C	-
2_75295001	1.81936	0.108672	Selectedregion(SG region)	KDM4C	-
2_75300001	1.87079	0.097264	Selectedregion(SG region)	KDM4C	-
2_75305001	1.43195	0.0849343	Selectedregion(SG region)	KDM4C	-
2_84285001	0.509188	0.0951968	Selectedregion(SG region)	CCDC171	-
2_84290001	2.59911	0.0842657	Selectedregion(SG region)	CCDC171	-
2_86180001	0.555269	0.0828979	Selectedregion(SG region)	CNTLN	-
2_86185001	0.654198	0.0901273	Selectedregion(SG region)	CNTLN	-
2_86190001	0.747309	0.110253	Selectedregion(SG region)	CNTLN	-
2_86195001	0.891949	0.113642	Selectedregion(SG region)	CNTLN	-
2_86200001	0.964479	0.117829	Selectedregion(SG region)	CNTLN	-
2_86205001	0.954761	0.105529	Selectedregion(SG region)	CNTLN	-
2_87880001	0.553155	0.0822915	Selectedregion(SG region)	RRAGA	GO:0005525
2_87880001	0.553155	0.0822915	Selectedregion(SG region)	HAUS6	-
2_87920001	0.761362	0.0912508	Selectedregion(SG region)	PLIN2	-
2_87920001	0.761362	0.0912508	Selectedregion(SG region)	HAUS6	-
2_87925001	0.828713	0.109421	Selectedregion(SG region)	PLIN2	-
2_87925001	0.828713	0.109421	Selectedregion(SG region)	HAUS6	-
2_87930001	0.718639	0.0985762	Selectedregion(SG region)	PLIN2	-
2_89505001	0.728143	0.0835025	Selectedregion(SG region)	FOCAD	GO:0005488
2_102490001	0.52786	0.0928684	Selectedregion(SG region)	NUGGC	GO:0005044;GO:0005887;GO:0016020;GO:0034755;GO:0070287
2_106635001	0.654495	0.0825616	Selectedregion(SG region)	CEP44	-
2_106640001	0.607164	0.152513	Selectedregion(SG region)	CEP44	-
2_106730001	0.765463	0.159786	Selectedregion(SG region)	CEP44	-
2_106730001	0.765463	0.159786	Selectedregion(SG region)	FBXO8	GO:0005086;GO:0005515;GO:0032012
2_106735001	1.05208	0.168785	Selectedregion(SG region)	FBXO8	GO:0005086;GO:0005515;GO:0032012
2_106740001	1.13124	0.18086	Selectedregion(SG region)	FBXO8	GO:0005086;GO:0005515;GO:0032012
2_106745001	0.721059	0.138961	Selectedregion(SG region)	FBXO8	GO:0005086;GO:0005515;GO:0032012
2_111705001	1.21742	0.0911708	Selectedregion(SG region)	CLCN3	GO:0005247;GO:0006821;GO:0016020;GO:0055085
2_111710001	1.35271	0.105355	Selectedregion(SG region)	CLCN3	GO:0005247;GO:0006821;GO:0016020;GO:0055085
2_111715001	1.06685	0.103788	Selectedregion(SG region)	CLCN3	GO:0005247;GO:0006821;GO:0016020;GO:0055085
2_111720001	1.03118	0.10257	Selectedregion(SG region)	CLCN3	GO:0005247;GO:0006821;GO:0016020;GO:0055085
2_112015001	0.737312	0.136674	Selectedregion(SG region)	SH3RF1	GO:0005515;GO:0046872
2_112020001	0.974582	0.17973	Selectedregion(SG region)	SH3RF1	GO:0005515;GO:0046872
2_112025001	1.37567	0.218417	Selectedregion(SG region)	SH3RF1	GO:0005515;GO:0046872
2_112030001	1.35328	0.234842	Selectedregion(SG region)	SH3RF1	GO:0005515;GO:0046872
2_112035001	1.35526	0.226327	Selectedregion(SG region)	SH3RF1	GO:0005515;GO:0046872
2_112040001	1.56438	0.23934	Selectedregion(SG region)	SH3RF1	GO:0005515;GO:0046872
2_112045001	1.48683	0.241062	Selectedregion(SG region)	SH3RF1	GO:0005515;GO:0046872
2_112050001	1.34759	0.175244	Selectedregion(SG region)	SH3RF1	GO:0005515;GO:0046872
2_112055001	0.965172	0.128955	Selectedregion(SG region)	SH3RF1	GO:0005515;GO:0046872
2_112060001	0.637957	0.0987804	Selectedregion(SG region)	SH3RF1	GO:0005515;GO:0046872
2_112065001	0.546577	0.0835886	Selectedregion(SG region)	SH3RF1	GO:0005515;GO:0046872
2_112095001	0.63008	0.11391	Selectedregion(SG region)	SH3RF1	GO:0005515;GO:0046872
2_112100001	0.60267	0.120266	Selectedregion(SG region)	SH3RF1	GO:0005515;GO:0046872
2_112105001	0.637333	0.127651	Selectedregion(SG region)	SH3RF1	GO:0005515;GO:0046872
2_112110001	0.775377	0.107644	Selectedregion(SG region)	SH3RF1	GO:0005515;GO:0046872
2_114505001	0.548919	0.152093	Selectedregion(SG region)	CYFIP1	GO:0000226;GO:0000922;GO:0005815;GO:0007020;GO:0043015
2_114510001	0.560912	0.156501	Selectedregion(SG region)	CYFIP1	GO:0000226;GO:0000922;GO:0005815;GO:0007020;GO:0043015
2_114550001	0.606876	0.0963388	Selectedregion(SG region)	CYFIP1	GO:0000226;GO:0000922;GO:0005815;GO:0007020;GO:0043015
2_114555001	0.64158	0.108534	Selectedregion(SG region)	CYFIP1	GO:0000226;GO:0000922;GO:0005815;GO:0007020;GO:0043015
2_114560001	0.67349	0.11001	Selectedregion(SG region)	CYFIP1	GO:0000226;GO:0000922;GO:0005815;GO:0007020;GO:0043015
2_114565001	0.761273	0.104362	Selectedregion(SG region)	CYFIP1	GO:0000226;GO:0000922;GO:0005815;GO:0007020;GO:0043015
2_114570001	0.751477	0.0977515	Selectedregion(SG region)	CYFIP1	GO:0000226;GO:0000922;GO:0005815;GO:0007020;GO:0043015
2_114610001	0.53479	0.13075	Selectedregion(SG region)	CYFIP1	GO:0000226;GO:0000922;GO:0005815;GO:0007020;GO:0043015
2_114615001	0.598699	0.123513	Selectedregion(SG region)	CYFIP1	GO:0000226;GO:0000922;GO:0005815;GO:0007020;GO:0043015
2_118740001	0.626045	0.0871029	Selectedregion(SG region)	LOC101118856	GO:0005506;GO:0016705;GO:0020037;GO:0055114
2_118745001	0.585239	0.0893504	Selectedregion(SG region)	LOC101118856	GO:0005506;GO:0016705;GO:0020037;GO:0055114
2_118750001	0.522614	0.0917399	Selectedregion(SG region)	LOC101118856	GO:0005506;GO:0016705;GO:0020037;GO:0055114
2_123400001	0.723788	0.0928164	Selectedregion(SG region)	ZC3H15	GO:0046872
2_125325001	0.715408	0.117526	Selectedregion(SG region)	ZNF804A	GO:0003676
2_131630001	0.747749	0.0922285	Selectedregion(SG region)	TTN	GO:0004672;GO:0005515;GO:0005524;GO:0006468
2_131635001	0.683269	0.113719	Selectedregion(SG region)	TTN	GO:0004672;GO:0005515;GO:0005524;GO:0006468
2_138890001	0.687371	0.0896795	Selectedregion(SG region)	METTL8	-
2_138895001	0.662028	0.0942328	Selectedregion(SG region)	METTL8	-
2_138900001	0.62643	0.0985141	Selectedregion(SG region)	METTL8	-
2_144015001	0.639303	0.0856855	Selectedregion(SG region)	SCN1A	GO:0001518;GO:0005216;GO:0005248;GO:0006811;GO:0006814;GO:0016020;GO:0055085
2_151215001	0.54796	0.0888158	Selectedregion(SG region)	TANC1	GO:0005515
2_157750001	0.614531	0.0846242	Selectedregion(SG region)	FMNL2	GO:0003779;GO:0005488;GO:0016043;GO:0017048;GO:0030036
2_157755001	0.515102	0.0895633	Selectedregion(SG region)	FMNL2	GO:0003779;GO:0005488;GO:0016043;GO:0017048;GO:0030036
2_169685001	0.577697	0.102267	Selectedregion(SG region)	LRP1B	GO:0005509;GO:0005515
2_169690001	0.602314	0.0966347	Selectedregion(SG region)	LRP1B	GO:0005509;GO:0005515
2_169695001	0.647391	0.0958261	Selectedregion(SG region)	LRP1B	GO:0005509;GO:0005515
2_174145001	0.552493	0.0846187	Selectedregion(SG region)	THSD7B	-
2_174155001	0.589069	0.0831771	Selectedregion(SG region)	THSD7B	-
2_175300001	0.587242	0.125862	Selectedregion(SG region)	CXCR4	GO:0004930;GO:0004950;GO:0006935;GO:0007186;GO:0016021;GO:0019955
2_175455001	0.533072	0.18103	Selectedregion(SG region)	DARS1	GO:0000166;GO:0003676;GO:0004812;GO:0004815;GO:0005524;GO:0005737;GO:0006418;GO:0006422
2_175460001	0.601843	0.196491	Selectedregion(SG region)	DARS1	GO:0000166;GO:0003676;GO:0004812;GO:0004815;GO:0005524;GO:0005737;GO:0006418;GO:0006422
2_175465001	0.668168	0.185144	Selectedregion(SG region)	DARS1	GO:0000166;GO:0003676;GO:0004812;GO:0004815;GO:0005524;GO:0005737;GO:0006418;GO:0006422
2_175470001	0.556875	0.128489	Selectedregion(SG region)	DARS1	GO:0000166;GO:0003676;GO:0004812;GO:0004815;GO:0005524;GO:0005737;GO:0006418;GO:0006422
2_176700001	0.528821	0.0890034	Selectedregion(SG region)	TMEM163	-
2_178720001	0.785991	0.0853203	Selectedregion(SG region)	NCKAP5	-
2_200405001	0.852511	0.0987238	Selectedregion(SG region)	RFTN2	-
2_200430001	1.30858	0.0826346	Selectedregion(SG region)	RFTN2	-
2_200435001	1.29613	0.0829825	Selectedregion(SG region)	RFTN2	-
2_200500001	0.501944	0.0838548	Selectedregion(SG region)	BOLL	-
2_209205001	0.589541	0.0883026	Selectedregion(SG region)	ZDBF2	GO:0004222;GO:0006508;GO:0008237
2_243270001	1.39663	0.0871339	Selectedregion(SG region)	MYOM3	GO:0005515
2_243910001	0.555172	0.0885777	Selectedregion(SG region)	TCEA3	GO:0005634;GO:0006351
2_247140001	0.509254	0.0836356	Selectedregion(SG region)	PLA2G2E	GO:0004623;GO:0005509;GO:0006644;GO:0016042;GO:0050482
2_249945001	0.564006	0.0939119	Selectedregion(SG region)	SDHB	GO:0006099;GO:0009055;GO:0016491;GO:0051536;GO:0051537;GO:0055114
3_3005001	0.51411	0.0870563	Selectedregion(SG region)	SEC16A	GO:0048208
3_3010001	0.544212	0.0937848	Selectedregion(SG region)	SEC16A	GO:0048208
3_8570001	0.973956	0.091116	Selectedregion(SG region)	NIBAN2	-
3_10685001	0.604731	0.0833148	Selectedregion(SG region)	GAPVD1	GO:0007165;GO:0043087
3_10690001	0.757773	0.09432	Selectedregion(SG region)	GAPVD1	GO:0007165;GO:0043087
3_10695001	1.20783	0.103721	Selectedregion(SG region)	GAPVD1	GO:0007165;GO:0043087
3_10700001	1.50262	0.114473	Selectedregion(SG region)	GAPVD1	GO:0007165;GO:0043087
3_10705001	1.21375	0.115908	Selectedregion(SG region)	GAPVD1	GO:0007165;GO:0043087
3_10710001	0.727867	0.0829383	Selectedregion(SG region)	GAPVD1	GO:0007165;GO:0043087
3_12460001	0.653569	0.119733	Selectedregion(SG region)	STRBP	-
3_12465001	0.578376	0.113448	Selectedregion(SG region)	STRBP	-
3_12470001	0.505196	0.127038	Selectedregion(SG region)	STRBP	-
3_12475001	0.509975	0.110525	Selectedregion(SG region)	STRBP	-
3_12485001	0.573203	0.0986962	Selectedregion(SG region)	STRBP	-
3_12490001	0.720738	0.0939329	Selectedregion(SG region)	STRBP	-
3_12495001	0.710673	0.0949234	Selectedregion(SG region)	STRBP	-
3_12500001	0.783449	0.0963914	Selectedregion(SG region)	STRBP	-
3_12505001	0.758111	0.0956408	Selectedregion(SG region)	STRBP	-
3_12510001	0.682723	0.088795	Selectedregion(SG region)	STRBP	-
3_12515001	0.653954	0.0888582	Selectedregion(SG region)	STRBP	-
3_12520001	0.591286	0.0973121	Selectedregion(SG region)	STRBP	-
3_12525001	0.603129	0.0865465	Selectedregion(SG region)	STRBP	-
3_12530001	0.630191	0.0936997	Selectedregion(SG region)	STRBP	-
3_12535001	0.615283	0.0919921	Selectedregion(SG region)	STRBP	-
3_12540001	0.698354	0.0842271	Selectedregion(SG region)	STRBP	-
3_12560001	0.603239	0.0912646	Selectedregion(SG region)	STRBP	-
3_12630001	0.555017	0.0820745	Selectedregion(SG region)	RABGAP1	GO:0005515
3_12635001	0.536809	0.085401	Selectedregion(SG region)	RABGAP1	GO:0005515
3_12640001	0.544131	0.0934991	Selectedregion(SG region)	RABGAP1	GO:0005515
3_12645001	0.612262	0.0866465	Selectedregion(SG region)	RABGAP1	GO:0005515
3_12650001	0.54748	0.0901336	Selectedregion(SG region)	RABGAP1	GO:0005515
3_12655001	0.574516	0.0859204	Selectedregion(SG region)	RABGAP1	GO:0005515
3_14145001	0.5904	0.1099	Selectedregion(SG region)	DAB2IP	GO:0007165;GO:0043087
3_31540001	0.752439	0.0924706	Selectedregion(SG region)	ATAD2B	GO:0005515;GO:0005524
3_32460001	0.55171	0.09099	Selectedregion(SG region)	DNAJC27	GO:0003924;GO:0005525
3_32465001	0.604245	0.0924039	Selectedregion(SG region)	DNAJC27	GO:0003924;GO:0005525
3_32470001	0.532203	0.0960756	Selectedregion(SG region)	DNAJC27	GO:0003924;GO:0005525
3_33035001	0.714468	0.0915411	Selectedregion(SG region)	DTNB	GO:0008270
3_33040001	1.01525	0.0958393	Selectedregion(SG region)	DTNB	GO:0008270
3_33045001	1.09148	0.0933406	Selectedregion(SG region)	DTNB	GO:0008270
3_40090001	0.709542	0.084815	Selectedregion(SG region)	PPP3R1	GO:0005509
3_40190001	0.503221	0.101284	Selectedregion(SG region)	DNAAF10	GO:0005515
3_40195001	0.521415	0.117426	Selectedregion(SG region)	DNAAF10	GO:0005515
3_40205001	0.60204	0.126327	Selectedregion(SG region)	DNAAF10	GO:0005515
3_41760001	0.817743	0.0838501	Selectedregion(SG region)	MEIS1	GO:0003677;GO:0006355
3_41775001	0.682571	0.0826438	Selectedregion(SG region)	MEIS1	GO:0003677;GO:0006355
3_41805001	0.499817	0.0860969	Selectedregion(SG region)	MEIS1	GO:0003677;GO:0006355
3_41810001	0.587281	0.112783	Selectedregion(SG region)	MEIS1	GO:0003677;GO:0006355
3_41815001	0.697762	0.116367	Selectedregion(SG region)	MEIS1	GO:0003677;GO:0006355
3_43445001	0.660578	0.102855	Selectedregion(SG region)	LOC101117920	GO:0005515;GO:0042981
3_43450001	0.707149	0.102264	Selectedregion(SG region)	LOC101117920	GO:0005515;GO:0042981
3_43455001	0.803274	0.108146	Selectedregion(SG region)	LOC101117920	GO:0005515;GO:0042981
3_43460001	1.02525	0.114953	Selectedregion(SG region)	LOC101117920	GO:0005515;GO:0042981
3_45470001	1.58333	0.0848235	Selectedregion(SG region)	EHBP1	GO:0005515
3_45475001	1.22777	0.084598	Selectedregion(SG region)	EHBP1	GO:0005515
3_45770001	0.827114	0.15578	Selectedregion(SG region)	TMEM17	-
3_45775001	0.898102	0.173655	Selectedregion(SG region)	TMEM17	-
3_45780001	0.89659	0.187305	Selectedregion(SG region)	TMEM17	-
3_45785001	0.846478	0.163743	Selectedregion(SG region)	TMEM17	-
3_45790001	0.734294	0.110262	Selectedregion(SG region)	TMEM17	-
3_46125001	1.47799	0.124019	Selectedregion(SG region)	COMMD1	GO:0055070
3_46130001	1.35929	0.115793	Selectedregion(SG region)	COMMD1	GO:0055070
3_46135001	1.022	0.0895225	Selectedregion(SG region)	COMMD1	GO:0055070
3_56910001	0.632107	0.0955089	Selectedregion(SG region)	KCMF1	GO:0003676;GO:0003785;GO:0007015
3_56915001	1.02716	0.0917355	Selectedregion(SG region)	KCMF1	GO:0003676;GO:0003785;GO:0007015
3_56920001	1.00219	0.0831007	Selectedregion(SG region)	KCMF1	GO:0003676;GO:0003785;GO:0007015
3_70000001	0.818537	0.143971	Selectedregion(SG region)	ACYP2	GO:0003998
3_70005001	0.793468	0.158247	Selectedregion(SG region)	ACYP2	GO:0003998
3_70010001	0.668947	0.148476	Selectedregion(SG region)	ACYP2	GO:0003998
3_73440001	0.559896	0.0840016	Selectedregion(SG region)	NRXN1	-
3_76035001	0.898697	0.0899488	Selectedregion(SG region)	STON1	GO:0005672;GO:0006367;GO:0006897;GO:0030100
3_76040001	0.902245	0.0823651	Selectedregion(SG region)	STON1	GO:0005672;GO:0006367;GO:0006897;GO:0030100
3_77035001	0.972497	0.0936854	Selectedregion(SG region)	MSH2	GO:0005524;GO:0006298;GO:0030983
3_77040001	0.70703	0.0896374	Selectedregion(SG region)	MSH2	GO:0005524;GO:0006298;GO:0030983
3_78545001	0.736441	0.0845555	Selectedregion(SG region)	PRKCE	GO:0004672;GO:0004674;GO:0004697;GO:0004699;GO:0005524;GO:0006468;GO:0035556
3_78550001	0.572239	0.0841268	Selectedregion(SG region)	PRKCE	GO:0004672;GO:0004674;GO:0004697;GO:0004699;GO:0005524;GO:0006468;GO:0035556
3_78565001	0.586959	0.101901	Selectedregion(SG region)	PRKCE	GO:0004672;GO:0004674;GO:0004697;GO:0004699;GO:0005524;GO:0006468;GO:0035556
3_78570001	0.696128	0.0903502	Selectedregion(SG region)	PRKCE	GO:0004672;GO:0004674;GO:0004697;GO:0004699;GO:0005524;GO:0006468;GO:0035556
3_78575001	1.0354	0.0829222	Selectedregion(SG region)	PRKCE	GO:0004672;GO:0004674;GO:0004697;GO:0004699;GO:0005524;GO:0006468;GO:0035556
3_79985001	0.633111	0.109355	Selectedregion(SG region)	CAMKMT	GO:0005737;GO:0018025
3_79990001	0.720753	0.117045	Selectedregion(SG region)	CAMKMT	GO:0005737;GO:0018025
3_79995001	0.871862	0.133705	Selectedregion(SG region)	CAMKMT	GO:0005737;GO:0018025
3_80000001	0.964951	0.133646	Selectedregion(SG region)	CAMKMT	GO:0005737;GO:0018025
3_80005001	0.782394	0.115743	Selectedregion(SG region)	CAMKMT	GO:0005737;GO:0018025
3_81965001	0.614802	0.083629	Selectedregion(SG region)	EML4	GO:0005515
3_81970001	0.722429	0.0871608	Selectedregion(SG region)	EML4	GO:0005515
3_81975001	0.721501	0.0823399	Selectedregion(SG region)	EML4	GO:0005515
3_84135001	0.69682	0.0920106	Selectedregion(SG region)	SLC8A1	GO:0005432;GO:0005515;GO:0006816;GO:0007154;GO:0016020;GO:0016021;GO:0055085
3_84140001	0.74782	0.0994194	Selectedregion(SG region)	SLC8A1	GO:0005432;GO:0005515;GO:0006816;GO:0007154;GO:0016020;GO:0016021;GO:0055085
3_91665001	0.647098	0.0909064	Selectedregion(SG region)	BIRC6	GO:0004842;GO:0005515;GO:0006915;GO:0032465
3_91670001	0.735416	0.0890975	Selectedregion(SG region)	BIRC6	GO:0004842;GO:0005515;GO:0006915;GO:0032465
3_97410001	0.647171	0.0883932	Selectedregion(SG region)	TGFBRAP1	GO:0006886;GO:0016192
3_97410001	0.647171	0.0883932	Selectedregion(SG region)	C3H2orf49	GO:0048598;GO:0072669
3_102320001	1.34053	0.0827107	Selectedregion(SG region)	MITD1	GO:0003796;GO:0009253;GO:0016998
3_102325001	1.04253	0.0850823	Selectedregion(SG region)	MITD1	GO:0003796;GO:0009253;GO:0016998
3_102325001	1.04253	0.0850823	Selectedregion(SG region)	LIPT1	GO:0006464;GO:0009249
3_102330001	0.709365	0.0957142	Selectedregion(SG region)	MITD1	GO:0003796;GO:0009253;GO:0016998
3_102330001	0.709365	0.0957142	Selectedregion(SG region)	LIPT1	GO:0006464;GO:0009249
3_102335001	0.696636	0.0995803	Selectedregion(SG region)	MITD1	GO:0003796;GO:0009253;GO:0016998
3_102335001	0.696636	0.0995803	Selectedregion(SG region)	LIPT1	GO:0006464;GO:0009249
3_102340001	0.804559	0.115933	Selectedregion(SG region)	TSGA10	-
3_102340001	0.804559	0.115933	Selectedregion(SG region)	LIPT1	GO:0006464;GO:0009249
3_102345001	1.19757	0.115415	Selectedregion(SG region)	TSGA10	-
3_102350001	1.90323	0.135824	Selectedregion(SG region)	TSGA10	-
3_102355001	1.89752	0.145781	Selectedregion(SG region)	TSGA10	-
3_102360001	1.78204	0.130694	Selectedregion(SG region)	TSGA10	-
3_102365001	1.68292	0.11131	Selectedregion(SG region)	TSGA10	-
3_102370001	1.49758	0.0840853	Selectedregion(SG region)	TSGA10	-
3_116935001	0.545673	0.171137	Selectedregion(SG region)	MYF5	GO:0003677;GO:0005634;GO:0006355;GO:0007517;GO:0046983
3_116940001	0.587598	0.148245	Selectedregion(SG region)	MYF5	GO:0003677;GO:0005634;GO:0006355;GO:0007517;GO:0046983
3_116945001	0.617561	0.103284	Selectedregion(SG region)	MYF5	GO:0003677;GO:0005634;GO:0006355;GO:0007517;GO:0046983
3_117645001	0.663116	0.105383	Selectedregion(SG region)	PPFIA2	GO:0005515
3_117650001	0.874093	0.104968	Selectedregion(SG region)	PPFIA2	GO:0005515
3_117655001	0.496469	0.0925546	Selectedregion(SG region)	PPFIA2	GO:0005515
3_117660001	0.586619	0.105701	Selectedregion(SG region)	PPFIA2	GO:0005515
3_118900001	0.77866	0.13351	Selectedregion(SG region)	TMTC2	GO:0005515
3_118905001	0.613433	0.12604	Selectedregion(SG region)	TMTC2	GO:0005515
3_129830001	0.545893	0.0817921	Selectedregion(SG region)	MRPL42	-
3_129835001	0.856566	0.0910993	Selectedregion(SG region)	MRPL42	-
3_132540001	1.40607	0.0954269	Selectedregion(SG region)	HOXC6	GO:0003677;GO:0003700;GO:0006355;GO:0043565
3_132540001	1.40607	0.0954269	Selectedregion(SG region)	HOXC5	GO:0003677;GO:0003700;GO:0005634;GO:0006355;GO:0043565
3_132545001	1.6285	0.120415	Selectedregion(SG region)	HOXC8	GO:0003677;GO:0003700;GO:0006355;GO:0043565
3_132545001	1.6285	0.120415	Selectedregion(SG region)	HOXC6	GO:0003677;GO:0003700;GO:0006355;GO:0043565
3_132550001	1.29251	0.114858	Selectedregion(SG region)	HOXC8	GO:0003677;GO:0003700;GO:0006355;GO:0043565
3_132555001	0.775054	0.105375	Selectedregion(SG region)	HOXC9	GO:0003677;GO:0005634;GO:0006351;GO:0006355;GO:0043565
3_132555001	0.775054	0.105375	Selectedregion(SG region)	HOXC8	GO:0003677;GO:0003700;GO:0006355;GO:0043565
3_133035001	0.724762	0.088661	Selectedregion(SG region)	LOC101123619	GO:0003700;GO:0006355
3_133040001	0.714664	0.0956943	Selectedregion(SG region)	LOC101123619	GO:0003700;GO:0006355
3_133045001	0.595672	0.0970378	Selectedregion(SG region)	NPFF	GO:0005102;GO:0005184
3_133045001	0.595672	0.0970378	Selectedregion(SG region)	LOC101123619	GO:0003700;GO:0006355
3_133050001	0.531675	0.0998895	Selectedregion(SG region)	TARBP2	GO:0003725;GO:0016442;GO:0030422;GO:0031054;GO:0035197;GO:0035280;GO:0046782
3_133050001	0.531675	0.0998895	Selectedregion(SG region)	NPFF	GO:0005102;GO:0005184
3_133050001	0.531675	0.0998895	Selectedregion(SG region)	LOC101123619	GO:0003700;GO:0006355
3_142980001	0.729503	0.0826412	Selectedregion(SG region)	TWF1	GO:0003779;GO:0005622
3_142985001	0.790782	0.0930128	Selectedregion(SG region)	TWF1	GO:0003779;GO:0005622
3_147220001	0.704493	0.0838008	Selectedregion(SG region)	SLC2A13	GO:0016020;GO:0016021;GO:0022857;GO:0055085
3_149940001	0.810201	0.166925	Selectedregion(SG region)	MYRFL	GO:0003677;GO:0003700;GO:0006355
3_149945001	0.511361	0.128144	Selectedregion(SG region)	MYRFL	GO:0003677;GO:0003700;GO:0006355
3_155580001	0.50333	0.0906408	Selectedregion(SG region)	XPOT	GO:0005488;GO:0006886;GO:0008536
3_155585001	0.610195	0.0947209	Selectedregion(SG region)	XPOT	GO:0005488;GO:0006886;GO:0008536
3_155590001	0.633105	0.0956516	Selectedregion(SG region)	XPOT	GO:0005488;GO:0006886;GO:0008536
3_155595001	0.775676	0.0868221	Selectedregion(SG region)	XPOT	GO:0005488;GO:0006886;GO:0008536
3_155600001	0.723696	0.0863476	Selectedregion(SG region)	XPOT	GO:0005488;GO:0006886;GO:0008536
3_164755001	0.524095	0.128272	Selectedregion(SG region)	LOC101113142	GO:0004930;GO:0004984;GO:0007186;GO:0016021
3_164760001	0.60011	0.140607	Selectedregion(SG region)	LOC101113142	GO:0004930;GO:0004984;GO:0007186;GO:0016021
3_164765001	0.778637	0.159004	Selectedregion(SG region)	LOC101113142	GO:0004930;GO:0004984;GO:0007186;GO:0016021
3_165330001	0.706769	0.0834632	Selectedregion(SG region)	LOC101118521	GO:0004930;GO:0004984;GO:0007186;GO:0016021
3_165335001	0.789062	0.104057	Selectedregion(SG region)	LOC101118521	GO:0004930;GO:0004984;GO:0007186;GO:0016021
3_165340001	0.635227	0.105308	Selectedregion(SG region)	LOC101118521	GO:0004930;GO:0004984;GO:0007186;GO:0016021
3_174090001	0.901108	0.14322	Selectedregion(SG region)	NOPCHAP1	-
3_174095001	0.654011	0.119195	Selectedregion(SG region)	NOPCHAP1	-
3_175920001	0.513662	0.0893225	Selectedregion(SG region)	CRY1	-
3_176475001	0.560067	0.105062	Selectedregion(SG region)	PWP1	GO:0005515
3_176480001	0.717445	0.119111	Selectedregion(SG region)	PWP1	GO:0005515
3_176485001	1.05752	0.139155	Selectedregion(SG region)	PWP1	GO:0005515
3_176490001	1.34594	0.138567	Selectedregion(SG region)	PWP1	GO:0005515
3_176495001	1.35726	0.141791	Selectedregion(SG region)	PWP1	GO:0005515
3_176500001	1.41499	0.133726	Selectedregion(SG region)	PWP1	GO:0005515
3_176505001	1.42687	0.129186	Selectedregion(SG region)	PWP1	GO:0005515
3_176510001	1.25216	0.108026	Selectedregion(SG region)	PWP1	GO:0005515
3_176515001	1.24451	0.0941663	Selectedregion(SG region)	PRDM4	GO:0003676;GO:0005515;GO:0006366;GO:1990226
3_176520001	1.1548	0.0977798	Selectedregion(SG region)	PRDM4	GO:0003676;GO:0005515;GO:0006366;GO:1990226
3_176525001	1.03632	0.0872814	Selectedregion(SG region)	PRDM4	GO:0003676;GO:0005515;GO:0006366;GO:1990226
3_176530001	0.901238	0.086113	Selectedregion(SG region)	PRDM4	GO:0003676;GO:0005515;GO:0006366;GO:1990226
3_176595001	0.685609	0.13089	Selectedregion(SG region)	BPIFC	GO:0005615;GO:0008289
3_176595001	0.685609	0.13089	Selectedregion(SG region)	RTCB	GO:0003972;GO:0006388;GO:0006396;GO:0008452;GO:0072669
3_176600001	1.02677	0.151322	Selectedregion(SG region)	BPIFC	GO:0005615;GO:0008289
3_176600001	1.02677	0.151322	Selectedregion(SG region)	RTCB	GO:0003972;GO:0006388;GO:0006396;GO:0008452;GO:0072669
3_176605001	1.22876	0.159106	Selectedregion(SG region)	BPIFC	GO:0005615;GO:0008289
3_176610001	1.1466	0.10568	Selectedregion(SG region)	BPIFC	GO:0005615;GO:0008289
3_176630001	1.27463	0.0861124	Selectedregion(SG region)	BPIFC	GO:0005615;GO:0008289
3_176635001	1.33464	0.0954349	Selectedregion(SG region)	BPIFC	GO:0005615;GO:0008289
3_176640001	1.11865	0.0902533	Selectedregion(SG region)	BPIFC	GO:0005615;GO:0008289
3_176645001	0.684646	0.0874154	Selectedregion(SG region)	BPIFC	GO:0005615;GO:0008289
3_176645001	0.684646	0.0874154	Selectedregion(SG region)	FBXO7	GO:0005515
3_176655001	0.726413	0.0824759	Selectedregion(SG region)	FBXO7	GO:0005515
3_176660001	0.897479	0.0953604	Selectedregion(SG region)	FBXO7	GO:0005515
3_176665001	0.949741	0.0894808	Selectedregion(SG region)	FBXO7	GO:0005515
3_176670001	0.996952	0.0960051	Selectedregion(SG region)	FBXO7	GO:0005515
3_176675001	1.06304	0.0910378	Selectedregion(SG region)	FBXO7	GO:0005515
3_192040001	0.551394	0.0827258	Selectedregion(SG region)	SOX5	-
3_192045001	0.553632	0.136325	Selectedregion(SG region)	SOX5	-
3_192050001	0.506396	0.162511	Selectedregion(SG region)	SOX5	-
3_193960001	0.541074	0.0940701	Selectedregion(SG region)	ABCC9	GO:0005524;GO:0006813;GO:0008281;GO:0016020;GO:0016021;GO:0016887;GO:0042626;GO:0055085
3_193965001	0.592365	0.104058	Selectedregion(SG region)	ABCC9	GO:0005524;GO:0006813;GO:0008281;GO:0016020;GO:0016021;GO:0016887;GO:0042626;GO:0055085
3_193970001	0.663677	0.10124	Selectedregion(SG region)	ABCC9	GO:0005524;GO:0006813;GO:0008281;GO:0016020;GO:0016021;GO:0016887;GO:0042626;GO:0055085
3_193975001	0.666321	0.104738	Selectedregion(SG region)	ABCC9	GO:0005524;GO:0006813;GO:0008281;GO:0016020;GO:0016021;GO:0016887;GO:0042626;GO:0055085
3_193980001	0.690824	0.0848873	Selectedregion(SG region)	ABCC9	GO:0005524;GO:0006813;GO:0008281;GO:0016020;GO:0016021;GO:0016887;GO:0042626;GO:0055085
3_196270001	0.931093	0.108674	Selectedregion(SG region)	PLEKHA5	GO:0005515
3_196275001	1.20069	0.141715	Selectedregion(SG region)	PLEKHA5	GO:0005515
3_196280001	1.16274	0.144945	Selectedregion(SG region)	PLEKHA5	GO:0005515
3_196285001	1.21193	0.153211	Selectedregion(SG region)	PLEKHA5	GO:0005515
3_196290001	1.1389	0.136222	Selectedregion(SG region)	PLEKHA5	GO:0005515
3_196295001	1.1466	0.129144	Selectedregion(SG region)	PLEKHA5	GO:0005515
3_196300001	1.22975	0.131273	Selectedregion(SG region)	PLEKHA5	GO:0005515
3_196305001	1.20046	0.109399	Selectedregion(SG region)	PLEKHA5	GO:0005515
3_196310001	1.57236	0.118299	Selectedregion(SG region)	PLEKHA5	GO:0005515
3_196315001	1.82879	0.105555	Selectedregion(SG region)	PLEKHA5	GO:0005515
3_196320001	2.22695	0.0985017	Selectedregion(SG region)	PLEKHA5	GO:0005515
3_196325001	2.184	0.0947387	Selectedregion(SG region)	PLEKHA5	GO:0005515
3_196330001	2.16473	0.0955707	Selectedregion(SG region)	PLEKHA5	GO:0005515
3_196335001	1.64624	0.0821771	Selectedregion(SG region)	PLEKHA5	GO:0005515
3_203135001	0.566512	0.0899797	Selectedregion(SG region)	MANSC1	-
3_203140001	0.503318	0.0941302	Selectedregion(SG region)	MANSC1	-
3_204415001	0.58603	0.0852084	Selectedregion(SG region)	LOC101115110	GO:0004930;GO:0007186;GO:0016021;GO:0050909
3_204665001	0.567249	0.0926583	Selectedregion(SG region)	STYK1	GO:0003676;GO:0003677;GO:0004672;GO:0005524;GO:0006355;GO:0006468
3_204665001	0.567249	0.0926583	Selectedregion(SG region)	LOC101123029	GO:0005634
3_204670001	0.673934	0.133031	Selectedregion(SG region)	LOC101123029	GO:0005634
3_204675001	0.78838	0.128762	Selectedregion(SG region)	LOC101123029	GO:0005634
3_204680001	0.84915	0.124674	Selectedregion(SG region)	LOC101123029	GO:0005634
3_204685001	0.879328	0.117313	Selectedregion(SG region)	LOC101123029	GO:0005634
3_204690001	0.73065	0.0836098	Selectedregion(SG region)	LOC101123029	GO:0005634
3_207300001	0.509819	0.129877	Selectedregion(SG region)	CLEC4E	-
3_207300001	0.509819	0.129877	Selectedregion(SG region)	CLEC4D	-
3_207305001	0.681161	0.169635	Selectedregion(SG region)	CLEC4E	-
3_207305001	0.681161	0.169635	Selectedregion(SG region)	CLEC4D	-
3_207310001	0.775257	0.209813	Selectedregion(SG region)	CLEC4E	-
3_207315001	0.908138	0.246205	Selectedregion(SG region)	CLEC4E	-
3_207320001	0.641212	0.241736	Selectedregion(SG region)	CLEC4E	-
3_209445001	0.599353	0.0982769	Selectedregion(SG region)	LOC101117316	GO:0005044;GO:0016020
3_209450001	0.779618	0.125325	Selectedregion(SG region)	LOC101117316	GO:0005044;GO:0016020
3_209455001	0.759843	0.135441	Selectedregion(SG region)	LOC101117316	GO:0005044;GO:0016020
3_209460001	0.689084	0.130051	Selectedregion(SG region)	LOC101117316	GO:0005044;GO:0016020
3_209465001	0.613119	0.116612	Selectedregion(SG region)	LOC101117316	GO:0005044;GO:0016020
3_209570001	0.699497	0.0840538	Selectedregion(SG region)	LOC101117316	GO:0005044;GO:0016020
3_215640001	0.802934	0.0826027	Selectedregion(SG region)	BCL2L13	GO:0042981
3_215645001	0.735613	0.100392	Selectedregion(SG region)	BCL2L13	GO:0042981
3_215645001	0.735613	0.100392	Selectedregion(SG region)	MICAL3	GO:0005515;GO:0005737;GO:0042981;GO:0043065;GO:0071949
3_215650001	0.562269	0.120809	Selectedregion(SG region)	BCL2L13	GO:0042981
3_215650001	0.562269	0.120809	Selectedregion(SG region)	MICAL3	GO:0005515;GO:0005737;GO:0042981;GO:0043065;GO:0071949
3_215885001	1.27809	0.0871181	Selectedregion(SG region)	PEX26	GO:0005779;GO:0045046
3_215890001	1.24444	0.0838946	Selectedregion(SG region)	TUBA8	GO:0003924;GO:0005200;GO:0005525;GO:0005874;GO:0007017
3_215890001	1.24444	0.0838946	Selectedregion(SG region)	PEX26	GO:0005779;GO:0045046
4_11365001	0.554781	0.0867114	Selectedregion(SG region)	CALCR	GO:0004888;GO:0004930;GO:0004948;GO:0007166;GO:0007186;GO:0016020;GO:0016021
4_11370001	0.530875	0.102272	Selectedregion(SG region)	CALCR	GO:0004888;GO:0004930;GO:0004948;GO:0007166;GO:0007186;GO:0016020;GO:0016021
4_16625001	0.587425	0.0824142	Selectedregion(SG region)	GLCCI1	-
4_28100001	2.13954	0.0908651	Selectedregion(SG region)	HDAC9	GO:0000118;GO:0004407;GO:0006325;GO:0016575
4_28155001	1.74723	0.101354	Selectedregion(SG region)	HDAC9	GO:0000118;GO:0004407;GO:0006325;GO:0016575
4_28160001	1.03705	0.111612	Selectedregion(SG region)	HDAC9	GO:0000118;GO:0004407;GO:0006325;GO:0016575
4_28165001	0.968944	0.115572	Selectedregion(SG region)	HDAC9	GO:0000118;GO:0004407;GO:0006325;GO:0016575
4_28170001	0.908811	0.117846	Selectedregion(SG region)	HDAC9	GO:0000118;GO:0004407;GO:0006325;GO:0016575
4_28175001	0.695719	0.100185	Selectedregion(SG region)	HDAC9	GO:0000118;GO:0004407;GO:0006325;GO:0016575
4_33320001	0.90419	0.0952918	Selectedregion(SG region)	RUNDC3B	-
4_33325001	0.963296	0.0992613	Selectedregion(SG region)	RUNDC3B	-
4_38385001	0.662286	0.0909705	Selectedregion(SG region)	SEMA3E	GO:0005515
4_44910001	0.544554	0.0946274	Selectedregion(SG region)	PTPN12	GO:0004725;GO:0006470;GO:0016311;GO:0016791
4_44915001	0.671678	0.0907176	Selectedregion(SG region)	PTPN12	GO:0004725;GO:0006470;GO:0016311;GO:0016791
4_44920001	0.651127	0.0869612	Selectedregion(SG region)	PTPN12	GO:0004725;GO:0006470;GO:0016311;GO:0016791
4_49615001	0.612225	0.0828731	Selectedregion(SG region)	HBP1	GO:0003723;GO:0005515
4_49620001	1.22547	0.107212	Selectedregion(SG region)	COG5	GO:0006891;GO:0017119
4_49620001	1.22547	0.107212	Selectedregion(SG region)	HBP1	GO:0003723;GO:0005515
4_49625001	1.31087	0.111594	Selectedregion(SG region)	COG5	GO:0006891;GO:0017119
4_49625001	1.31087	0.111594	Selectedregion(SG region)	HBP1	GO:0003723;GO:0005515
4_49630001	1.10518	0.0947138	Selectedregion(SG region)	COG5	GO:0006891;GO:0017119
4_49630001	1.10518	0.0947138	Selectedregion(SG region)	HBP1	GO:0003723;GO:0005515
4_49635001	0.873579	0.0837051	Selectedregion(SG region)	COG5	GO:0006891;GO:0017119
4_49795001	0.537405	0.113695	Selectedregion(SG region)	COG5	GO:0006891;GO:0017119
4_49800001	0.997801	0.189065	Selectedregion(SG region)	COG5	GO:0006891;GO:0017119
4_49805001	1.13486	0.215913	Selectedregion(SG region)	COG5	GO:0006891;GO:0017119
4_49810001	1.09253	0.201986	Selectedregion(SG region)	COG5	GO:0006891;GO:0017119
4_49815001	0.932514	0.15939	Selectedregion(SG region)	COG5	GO:0006891;GO:0017119
4_53740001	0.813079	0.116534	Selectedregion(SG region)	TFEC	GO:0046983
4_53745001	0.917094	0.104256	Selectedregion(SG region)	TFEC	GO:0046983
4_57820001	0.567278	0.0998425	Selectedregion(SG region)	DOCK4	GO:0005515
4_68075001	0.65794	0.0839618	Selectedregion(SG region)	CHN2	GO:0005096;GO:0007165;GO:0035556;GO:0043547;GO:0051056
4_68080001	0.624959	0.099026	Selectedregion(SG region)	CHN2	GO:0005096;GO:0007165;GO:0035556;GO:0043547;GO:0051056
4_69490001	1.20213	0.123594	Selectedregion(SG region)	JAZF1	GO:0003676
4_69495001	0.751355	0.157113	Selectedregion(SG region)	JAZF1	GO:0003676
4_69500001	0.795221	0.151269	Selectedregion(SG region)	JAZF1	GO:0003676
4_69505001	0.705263	0.139029	Selectedregion(SG region)	JAZF1	GO:0003676
4_69515001	0.501484	0.0944782	Selectedregion(SG region)	JAZF1	GO:0003676
4_71160001	0.920613	0.0933968	Selectedregion(SG region)	LOC101115536	GO:0003677;GO:0003700;GO:0005634;GO:0006355
4_75880001	0.511949	0.0836613	Selectedregion(SG region)	CFAP69	GO:0005488;GO:0005525
4_78050001	1.43672	0.102208	Selectedregion(SG region)	MYO1G	GO:0003774;GO:0003777;GO:0005515;GO:0005524;GO:0007018;GO:0008017;GO:0016459
4_78055001	1.14351	0.095289	Selectedregion(SG region)	MYO1G	GO:0003774;GO:0003777;GO:0005515;GO:0005524;GO:0007018;GO:0008017;GO:0016459
4_78060001	0.983115	0.0886831	Selectedregion(SG region)	MYO1G	GO:0003774;GO:0003777;GO:0005515;GO:0005524;GO:0007018;GO:0008017;GO:0016459
4_88520001	0.547375	0.0884081	Selectedregion(SG region)	CADPS2	GO:0003676;GO:0016491;GO:0055114
4_88525001	0.604906	0.0865307	Selectedregion(SG region)	CADPS2	GO:0003676;GO:0016491;GO:0055114
4_89155001	0.792083	0.101972	Selectedregion(SG region)	IQUB	GO:0005515;GO:0005743;GO:0016651;GO:0022904
4_89160001	0.738388	0.0998725	Selectedregion(SG region)	IQUB	GO:0005515;GO:0005743;GO:0016651;GO:0022904
4_92505001	0.708336	0.123424	Selectedregion(SG region)	GRM8	GO:0004930;GO:0007186;GO:0016021
4_92510001	0.890058	0.150832	Selectedregion(SG region)	GRM8	GO:0004930;GO:0007186;GO:0016021
4_92515001	0.946572	0.172526	Selectedregion(SG region)	GRM8	GO:0004930;GO:0007186;GO:0016021
4_92520001	0.925999	0.180902	Selectedregion(SG region)	GRM8	GO:0004930;GO:0007186;GO:0016021
4_92525001	0.856787	0.171757	Selectedregion(SG region)	GRM8	GO:0004930;GO:0007186;GO:0016021
4_92530001	0.7717	0.162005	Selectedregion(SG region)	GRM8	GO:0004930;GO:0007186;GO:0016021
4_92535001	0.766156	0.15032	Selectedregion(SG region)	GRM8	GO:0004930;GO:0007186;GO:0016021
4_92540001	0.814856	0.136359	Selectedregion(SG region)	GRM8	GO:0004930;GO:0007186;GO:0016021
4_92545001	0.833183	0.115785	Selectedregion(SG region)	GRM8	GO:0004930;GO:0007186;GO:0016021
4_92550001	0.890435	0.106388	Selectedregion(SG region)	GRM8	GO:0004930;GO:0007186;GO:0016021
4_92555001	0.805382	0.0940923	Selectedregion(SG region)	GRM8	GO:0004930;GO:0007186;GO:0016021
4_92560001	0.774999	0.099479	Selectedregion(SG region)	GRM8	GO:0004930;GO:0007186;GO:0016021
4_92565001	0.715271	0.118867	Selectedregion(SG region)	GRM8	GO:0004930;GO:0007186;GO:0016021
4_92570001	0.615564	0.109263	Selectedregion(SG region)	GRM8	GO:0004930;GO:0007186;GO:0016021
4_93720001	0.719604	0.0923546	Selectedregion(SG region)	SND1	GO:0003676;GO:0004518;GO:0016442;GO:0031047
4_93725001	0.720115	0.0978029	Selectedregion(SG region)	SND1	GO:0003676;GO:0004518;GO:0016442;GO:0031047
4_93730001	0.675604	0.0978657	Selectedregion(SG region)	SND1	GO:0003676;GO:0004518;GO:0016442;GO:0031047
4_93735001	0.616131	0.12106	Selectedregion(SG region)	SND1	GO:0003676;GO:0004518;GO:0016442;GO:0031047
4_95520001	0.623995	0.0881123	Selectedregion(SG region)	CPA5	GO:0004180;GO:0004181;GO:0006508;GO:0008270
4_95525001	0.849219	0.0920235	Selectedregion(SG region)	CPA5	GO:0004180;GO:0004181;GO:0006508;GO:0008270
4_95530001	0.894115	0.108797	Selectedregion(SG region)	CPA5	GO:0004180;GO:0004181;GO:0006508;GO:0008270
4_95535001	0.689977	0.0958568	Selectedregion(SG region)	CPA5	GO:0004180;GO:0004181;GO:0006508;GO:0008270
4_95540001	0.706488	0.0857264	Selectedregion(SG region)	CPA5	GO:0004180;GO:0004181;GO:0006508;GO:0008270
4_95545001	0.731714	0.0829901	Selectedregion(SG region)	CPA5	GO:0004180;GO:0004181;GO:0006508;GO:0008270
4_95545001	0.731714	0.0829901	Selectedregion(SG region)	CPA1	GO:0004180;GO:0004181;GO:0006508;GO:0008270
4_95555001	0.772942	0.0995503	Selectedregion(SG region)	CPA1	GO:0004180;GO:0004181;GO:0006508;GO:0008270
4_95560001	0.759614	0.0987664	Selectedregion(SG region)	CEP41	-
4_95560001	0.759614	0.0987664	Selectedregion(SG region)	CPA1	GO:0004180;GO:0004181;GO:0006508;GO:0008270
4_95565001	0.722026	0.103725	Selectedregion(SG region)	CEP41	-
4_95565001	0.722026	0.103725	Selectedregion(SG region)	CPA1	GO:0004180;GO:0004181;GO:0006508;GO:0008270
4_95570001	0.686566	0.0948135	Selectedregion(SG region)	CEP41	-
4_95590001	0.95653	0.0827433	Selectedregion(SG region)	CEP41	-
4_95595001	1.01498	0.0869724	Selectedregion(SG region)	CEP41	-
4_95600001	0.907101	0.0921371	Selectedregion(SG region)	CEP41	-
4_95605001	0.857233	0.101696	Selectedregion(SG region)	CEP41	-
4_95610001	0.707173	0.0943636	Selectedregion(SG region)	CEP41	-
4_95615001	0.56462	0.0865376	Selectedregion(SG region)	CEP41	-
4_96655001	1.37263	0.0915844	Selectedregion(SG region)	PODXL	-
4_96660001	1.79033	0.114083	Selectedregion(SG region)	PODXL	-
4_96665001	1.74786	0.114176	Selectedregion(SG region)	PODXL	-
4_96670001	1.74414	0.114398	Selectedregion(SG region)	PODXL	-
4_96675001	1.24958	0.0915242	Selectedregion(SG region)	PODXL	-
4_100435001	0.501339	0.0912832	Selectedregion(SG region)	CNOT4	GO:0003676;GO:0046872
4_100440001	0.572205	0.103201	Selectedregion(SG region)	CNOT4	GO:0003676;GO:0046872
4_107355001	0.793974	0.0819672	Selectedregion(SG region)	LOC101120825	GO:0004222;GO:0005216;GO:0005262;GO:0005515;GO:0006508;GO:0006811;GO:0006816;GO:0008237;GO:0016020;GO:0016021;GO:0055085
4_108225001	0.906321	0.100011	Selectedregion(SG region)	LOC101118943	GO:0004984;GO:0007186;GO:0016021
4_108230001	0.842773	0.103485	Selectedregion(SG region)	LOC101118943	GO:0004984;GO:0007186;GO:0016021
4_108235001	0.822666	0.0971995	Selectedregion(SG region)	LOC101118943	GO:0004984;GO:0007186;GO:0016021
4_119845001	0.886994	0.136569	Selectedregion(SG region)	LMBR1	-
4_119850001	0.7194	0.132296	Selectedregion(SG region)	LMBR1	-
4_119855001	0.547537	0.140054	Selectedregion(SG region)	LMBR1	-
5_535001	0.544775	0.111904	Selectedregion(SG region)	CNOT6	GO:0004535;GO:0005515
5_540001	0.57496	0.140903	Selectedregion(SG region)	CNOT6	GO:0004535;GO:0005515
5_545001	0.554523	0.168932	Selectedregion(SG region)	CNOT6	GO:0004535;GO:0005515
5_560001	0.548093	0.142061	Selectedregion(SG region)	CNOT6	GO:0004535;GO:0005515
5_565001	0.6315	0.130649	Selectedregion(SG region)	CNOT6	GO:0004535;GO:0005515
5_570001	0.643826	0.139958	Selectedregion(SG region)	CNOT6	GO:0004535;GO:0005515
5_575001	0.74025	0.1341	Selectedregion(SG region)	CNOT6	GO:0004535;GO:0005515
5_580001	0.654905	0.124075	Selectedregion(SG region)	CNOT6	GO:0004535;GO:0005515
5_585001	0.593719	0.129525	Selectedregion(SG region)	CNOT6	GO:0004535;GO:0005515
5_590001	0.621109	0.130771	Selectedregion(SG region)	CNOT6	GO:0004535;GO:0005515
5_5990001	2.00626	0.0941035	Selectedregion(SG region)	CPAMD8	GO:0004866;GO:0005515;GO:0005576;GO:0005615
5_5995001	2.01501	0.0860393	Selectedregion(SG region)	CPAMD8	GO:0004866;GO:0005515;GO:0005576;GO:0005615
5_10880001	1.01504	0.113804	Selectedregion(SG region)	IER2	-
5_10885001	0.726413	0.0897045	Selectedregion(SG region)	STX10	GO:0016020;GO:0016192;GO:0048193
5_10885001	0.726413	0.0897045	Selectedregion(SG region)	IER2	-
5_11095001	1.10327	0.0823066	Selectedregion(SG region)	FARSA	GO:0000049;GO:0000166;GO:0004812;GO:0004826;GO:0005524;GO:0005737;GO:0006432;GO:0043039
5_11100001	1.11424	0.0841393	Selectedregion(SG region)	FARSA	GO:0000049;GO:0000166;GO:0004812;GO:0004826;GO:0005524;GO:0005737;GO:0006432;GO:0043039
5_11105001	1.39246	0.0822922	Selectedregion(SG region)	GCDH	GO:0003995;GO:0008152;GO:0016627;GO:0050660;GO:0055114
5_11170001	0.582014	0.0892051	Selectedregion(SG region)	MAST1	GO:0000287;GO:0004672;GO:0004674;GO:0005515;GO:0005524;GO:0006468
5_11170001	0.582014	0.0892051	Selectedregion(SG region)	RTBDN	-
5_11170001	0.582014	0.0892051	Selectedregion(SG region)	RNASEH2A	GO:0003676;GO:0004523;GO:0016070
5_11175001	0.583516	0.0886334	Selectedregion(SG region)	PRDX2	GO:0016209;GO:0016491;GO:0045454;GO:0051920;GO:0055114
5_11175001	0.583516	0.0886334	Selectedregion(SG region)	THSD8	-
5_11175001	0.583516	0.0886334	Selectedregion(SG region)	RTBDN	-
5_11175001	0.583516	0.0886334	Selectedregion(SG region)	RNASEH2A	GO:0003676;GO:0004523;GO:0016070
5_13790001	0.77469	0.0826893	Selectedregion(SG region)	RAB3A	GO:0003924;GO:0005525
5_13790001	0.77469	0.0826893	Selectedregion(SG region)	SWSAP1	-
5_13795001	0.917026	0.0869675	Selectedregion(SG region)	RAB3A	GO:0003924;GO:0005525
5_13795001	0.917026	0.0869675	Selectedregion(SG region)	SWSAP1	-
5_19715001	0.565246	0.118243	Selectedregion(SG region)	KIF3A	GO:0003777;GO:0005524;GO:0007018;GO:0008017
5_19715001	0.565246	0.118243	Selectedregion(SG region)	CCNI2	-
5_19720001	0.536107	0.131784	Selectedregion(SG region)	KIF3A	GO:0003777;GO:0005524;GO:0007018;GO:0008017
5_19725001	0.551267	0.138633	Selectedregion(SG region)	KIF3A	GO:0003777;GO:0005524;GO:0007018;GO:0008017
5_19730001	0.589929	0.128085	Selectedregion(SG region)	KIF3A	GO:0003777;GO:0005524;GO:0007018;GO:0008017
5_19735001	0.552959	0.124284	Selectedregion(SG region)	KIF3A	GO:0003777;GO:0005524;GO:0007018;GO:0008017
5_19740001	0.567028	0.0941734	Selectedregion(SG region)	KIF3A	GO:0003777;GO:0005524;GO:0007018;GO:0008017
5_19865001	0.576248	0.11127	Selectedregion(SG region)	RAD50	GO:0000723;GO:0005126;GO:0005576;GO:0005634;GO:0006281;GO:0006955;GO:0016887;GO:0030870
5_19870001	0.580342	0.106878	Selectedregion(SG region)	RAD50	GO:0000723;GO:0005126;GO:0005576;GO:0005634;GO:0006281;GO:0006955;GO:0016887;GO:0030870
5_19875001	0.564876	0.135657	Selectedregion(SG region)	RAD50	GO:0000723;GO:0005126;GO:0005576;GO:0005634;GO:0006281;GO:0006955;GO:0016887;GO:0030870
5_19880001	0.520649	0.144265	Selectedregion(SG region)	RAD50	GO:0000723;GO:0005126;GO:0005576;GO:0005634;GO:0006281;GO:0006955;GO:0016887;GO:0030870
5_19895001	0.499635	0.1194	Selectedregion(SG region)	RAD50	GO:0000723;GO:0005126;GO:0005576;GO:0005634;GO:0006281;GO:0006955;GO:0016887;GO:0030870
5_19900001	0.542382	0.100936	Selectedregion(SG region)	RAD50	GO:0000723;GO:0005126;GO:0005576;GO:0005634;GO:0006281;GO:0006955;GO:0016887;GO:0030870
5_19915001	0.813881	0.0959295	Selectedregion(SG region)	RAD50	GO:0000723;GO:0005126;GO:0005576;GO:0005634;GO:0006281;GO:0006955;GO:0016887;GO:0030870
5_19920001	0.774981	0.118844	Selectedregion(SG region)	RAD50	GO:0000723;GO:0005126;GO:0005576;GO:0005634;GO:0006281;GO:0006955;GO:0016887;GO:0030870
5_19925001	0.717015	0.136796	Selectedregion(SG region)	RAD50	GO:0000723;GO:0005126;GO:0005576;GO:0005634;GO:0006281;GO:0006955;GO:0016887;GO:0030870
5_19930001	0.615229	0.142382	Selectedregion(SG region)	RAD50	GO:0000723;GO:0005126;GO:0005576;GO:0005634;GO:0006281;GO:0006955;GO:0016887;GO:0030870
5_19935001	0.580857	0.131334	Selectedregion(SG region)	RAD50	GO:0000723;GO:0005126;GO:0005576;GO:0005634;GO:0006281;GO:0006955;GO:0016887;GO:0030870
5_19940001	0.585918	0.12078	Selectedregion(SG region)	RAD50	GO:0000723;GO:0005126;GO:0005576;GO:0005634;GO:0006281;GO:0006955;GO:0016887;GO:0030870
5_19945001	0.590622	0.101432	Selectedregion(SG region)	RAD50	GO:0000723;GO:0005126;GO:0005576;GO:0005634;GO:0006281;GO:0006955;GO:0016887;GO:0030870
5_19950001	0.604933	0.0958067	Selectedregion(SG region)	RAD50	GO:0000723;GO:0005126;GO:0005576;GO:0005634;GO:0006281;GO:0006955;GO:0016887;GO:0030870
5_28660001	0.544798	0.120134	Selectedregion(SG region)	PRDM6	GO:0003676;GO:0005515
5_39215001	1.00124	0.098551	Selectedregion(SG region)	LOC101109269	GO:0004930;GO:0004984;GO:0007186;GO:0016021
5_52225001	2.23834	0.0867366	Selectedregion(SG region)	ARHGAP26	GO:0005515;GO:0007165
5_52230001	2.25811	0.0904291	Selectedregion(SG region)	ARHGAP26	GO:0005515;GO:0007165
5_52235001	2.24173	0.0878622	Selectedregion(SG region)	ARHGAP26	GO:0005515;GO:0007165
5_60285001	0.982865	0.0888946	Selectedregion(SG region)	SMIM3	-
5_60290001	1.01213	0.0867135	Selectedregion(SG region)	SMIM3	-
5_71150001	0.566966	0.0973577	Selectedregion(SG region)	GABRB2	GO:0004888;GO:0004890;GO:0005216;GO:0005230;GO:0006811;GO:0016020;GO:0016021;GO:0034220
5_71155001	0.563853	0.0925538	Selectedregion(SG region)	GABRB2	GO:0004888;GO:0004890;GO:0005216;GO:0005230;GO:0006811;GO:0016020;GO:0016021;GO:0034220
5_78210001	0.569883	0.0840163	Selectedregion(SG region)	TENM2	GO:0007165;GO:0016021;GO:0097264
5_78215001	0.681049	0.0994726	Selectedregion(SG region)	TENM2	GO:0007165;GO:0016021;GO:0097264
5_78220001	0.614023	0.109127	Selectedregion(SG region)	TENM2	GO:0007165;GO:0016021;GO:0097264
5_78225001	0.556806	0.125531	Selectedregion(SG region)	TENM2	GO:0007165;GO:0016021;GO:0097264
5_78230001	0.617043	0.113395	Selectedregion(SG region)	TENM2	GO:0007165;GO:0016021;GO:0097264
5_78235001	0.540759	0.122503	Selectedregion(SG region)	TENM2	GO:0007165;GO:0016021;GO:0097264
5_78240001	0.551169	0.116906	Selectedregion(SG region)	TENM2	GO:0007165;GO:0016021;GO:0097264
5_78245001	0.590461	0.112024	Selectedregion(SG region)	TENM2	GO:0007165;GO:0016021;GO:0097264
5_78250001	0.531193	0.108075	Selectedregion(SG region)	TENM2	GO:0007165;GO:0016021;GO:0097264
5_91755001	0.641143	0.12735	Selectedregion(SG region)	KIAA0825	-
5_91760001	0.596047	0.10576	Selectedregion(SG region)	KIAA0825	-
5_91765001	0.514774	0.0886449	Selectedregion(SG region)	KIAA0825	-
5_100505001	0.533729	0.0850529	Selectedregion(SG region)	NUDT12	GO:0016787;GO:0046872
5_104545001	0.943832	0.0831484	Selectedregion(SG region)	EFNA5	GO:0016020;GO:0046875;GO:0048013
5_105875001	0.678262	0.118988	Selectedregion(SG region)	FER	GO:0004672;GO:0004713;GO:0005524;GO:0006468;GO:0018108
5_105880001	0.763079	0.13044	Selectedregion(SG region)	FER	GO:0004672;GO:0004713;GO:0005524;GO:0006468;GO:0018108
5_105885001	0.657955	0.105548	Selectedregion(SG region)	FER	GO:0004672;GO:0004713;GO:0005524;GO:0006468;GO:0018108
5_105890001	0.49768	0.108092	Selectedregion(SG region)	FER	GO:0004672;GO:0004713;GO:0005524;GO:0006468;GO:0018108
5_105935001	0.622988	0.0846938	Selectedregion(SG region)	FER	GO:0004672;GO:0004713;GO:0005524;GO:0006468;GO:0018108
5_105940001	0.618278	0.0845176	Selectedregion(SG region)	FER	GO:0004672;GO:0004713;GO:0005524;GO:0006468;GO:0018108
5_105945001	0.584704	0.0877055	Selectedregion(SG region)	FER	GO:0004672;GO:0004713;GO:0005524;GO:0006468;GO:0018108
6_4585001	0.955165	0.0890057	Selectedregion(SG region)	TNIP3	-
6_4590001	0.820286	0.0902392	Selectedregion(SG region)	TNIP3	-
6_4595001	0.771616	0.0833918	Selectedregion(SG region)	TNIP3	-
6_16200001	0.535598	0.112143	Selectedregion(SG region)	CFI	GO:0004252;GO:0005044;GO:0005515;GO:0006508;GO:0016020
6_21240001	1.12568	0.0976901	Selectedregion(SG region)	CXXC4	GO:0003677;GO:0008270
6_21245001	1.42387	0.115125	Selectedregion(SG region)	CXXC4	GO:0003677;GO:0008270
6_21250001	1.5753	0.129516	Selectedregion(SG region)	CXXC4	GO:0003677;GO:0008270
6_21255001	1.08552	0.0892888	Selectedregion(SG region)	CXXC4	GO:0003677;GO:0008270
6_25575001	0.701601	0.102388	Selectedregion(SG region)	MTTP	GO:0005319;GO:0006869
6_27265001	0.502991	0.0889368	Selectedregion(SG region)	STPG2	-
6_27270001	0.522294	0.100272	Selectedregion(SG region)	STPG2	-
6_27290001	0.547844	0.114288	Selectedregion(SG region)	STPG2	-
6_27295001	0.541452	0.121828	Selectedregion(SG region)	STPG2	-
6_31985001	0.879075	0.0878164	Selectedregion(SG region)	GRID2	GO:0004872;GO:0004970;GO:0005216;GO:0005234;GO:0006811;GO:0016020
6_31990001	0.915534	0.0863856	Selectedregion(SG region)	GRID2	GO:0004872;GO:0004970;GO:0005216;GO:0005234;GO:0006811;GO:0016020
6_31995001	0.992244	0.0933085	Selectedregion(SG region)	GRID2	GO:0004872;GO:0004970;GO:0005216;GO:0005234;GO:0006811;GO:0016020
6_32000001	1.05104	0.0943892	Selectedregion(SG region)	GRID2	GO:0004872;GO:0004970;GO:0005216;GO:0005234;GO:0006811;GO:0016020
6_32005001	1.13764	0.0858729	Selectedregion(SG region)	GRID2	GO:0004872;GO:0004970;GO:0005216;GO:0005234;GO:0006811;GO:0016020
6_34805001	0.666321	0.0820302	Selectedregion(SG region)	CCSER1	-
6_34810001	1.50667	0.149826	Selectedregion(SG region)	CCSER1	-
6_34815001	1.71499	0.155819	Selectedregion(SG region)	CCSER1	-
6_34820001	1.73648	0.175395	Selectedregion(SG region)	CCSER1	-
6_34825001	1.75042	0.184483	Selectedregion(SG region)	CCSER1	-
6_34830001	1.51864	0.162561	Selectedregion(SG region)	CCSER1	-
6_34835001	1.62928	0.17101	Selectedregion(SG region)	CCSER1	-
6_34840001	1.52168	0.158514	Selectedregion(SG region)	CCSER1	-
6_34845001	1.34397	0.148661	Selectedregion(SG region)	CCSER1	-
6_34850001	0.982633	0.140694	Selectedregion(SG region)	CCSER1	-
6_34855001	0.580768	0.0993189	Selectedregion(SG region)	CCSER1	-
6_34910001	0.562486	0.103036	Selectedregion(SG region)	CCSER1	-
6_34915001	0.629749	0.108212	Selectedregion(SG region)	CCSER1	-
6_34920001	0.646286	0.1121	Selectedregion(SG region)	CCSER1	-
6_34925001	0.582919	0.103055	Selectedregion(SG region)	CCSER1	-
6_34970001	0.645463	0.0936713	Selectedregion(SG region)	CCSER1	-
6_46145001	0.512656	0.119923	Selectedregion(SG region)	SMIM20	GO:0016021;GO:0033617
6_46150001	0.535756	0.151167	Selectedregion(SG region)	SMIM20	GO:0016021;GO:0033617
6_46155001	0.542173	0.146828	Selectedregion(SG region)	SMIM20	GO:0016021;GO:0033617
6_59700001	0.729113	0.0831595	Selectedregion(SG region)	UBE2K	GO:0005515
6_70040001	0.808247	0.094067	Selectedregion(SG region)	LNX1	GO:0005515
6_80815001	1.34022	0.0822165	Selectedregion(SG region)	TECRL	GO:0005737;GO:0006629;GO:0016021;GO:0016627
6_80820001	1.19525	0.0864842	Selectedregion(SG region)	TECRL	GO:0005737;GO:0006629;GO:0016021;GO:0016627
6_80825001	0.947398	0.0876137	Selectedregion(SG region)	TECRL	GO:0005737;GO:0006629;GO:0016021;GO:0016627
6_84385001	0.511841	0.0887985	Selectedregion(SG region)	STAP1	-
6_84390001	0.837074	0.0837356	Selectedregion(SG region)	STAP1	-
6_86515001	0.978059	0.0887591	Selectedregion(SG region)	CSN1S2	GO:0005576
6_86520001	2.20741	0.122623	Selectedregion(SG region)	CSN1S2	GO:0005576
6_86525001	2.01652	0.115111	Selectedregion(SG region)	CSN1S2	GO:0005576
6_86530001	1.75667	0.0854704	Selectedregion(SG region)	CSN1S2	GO:0005576
6_89580001	0.826331	0.133031	Selectedregion(SG region)	AFM	GO:0005615
6_89585001	0.781973	0.136512	Selectedregion(SG region)	AFM	GO:0005615
6_89590001	0.644199	0.111389	Selectedregion(SG region)	AFM	GO:0005615
6_89880001	1.22679	0.139945	Selectedregion(SG region)	LOC101103238	GO:0005576;GO:0006935;GO:0006952;GO:0006955;GO:0008009
6_89885001	1.00581	0.121566	Selectedregion(SG region)	LOC101103238	GO:0005576;GO:0006935;GO:0006952;GO:0006955;GO:0008009
6_89890001	1.0993	0.129614	Selectedregion(SG region)	LOC101103238	GO:0005576;GO:0006935;GO:0006952;GO:0006955;GO:0008009
6_89895001	1.3612	0.153995	Selectedregion(SG region)	LOC101103238	GO:0005576;GO:0006935;GO:0006952;GO:0006955;GO:0008009
6_89900001	0.917354	0.143265	Selectedregion(SG region)	LOC101103238	GO:0005576;GO:0006935;GO:0006952;GO:0006955;GO:0008009
6_90265001	0.642438	0.128446	Selectedregion(SG region)	MTHFD2L	GO:0004488;GO:0055114
6_90270001	0.586169	0.115602	Selectedregion(SG region)	MTHFD2L	GO:0004488;GO:0055114
6_90275001	0.547323	0.107543	Selectedregion(SG region)	MTHFD2L	GO:0004488;GO:0055114
6_90280001	0.558192	0.0995659	Selectedregion(SG region)	MTHFD2L	GO:0004488;GO:0055114
6_98815001	0.711463	0.104399	Selectedregion(SG region)	COPS4	GO:0005515
6_98815001	0.711463	0.104399	Selectedregion(SG region)	LIN54	-
6_98820001	0.523017	0.127728	Selectedregion(SG region)	COPS4	GO:0005515
6_102655001	0.698239	0.0824618	Selectedregion(SG region)	PTPN13	GO:0004725;GO:0005515;GO:0005856;GO:0006470;GO:0016311;GO:0016791
6_102660001	0.592642	0.10066	Selectedregion(SG region)	PTPN13	GO:0004725;GO:0005515;GO:0005856;GO:0006470;GO:0016311;GO:0016791
6_102665001	0.536213	0.102977	Selectedregion(SG region)	PTPN13	GO:0004725;GO:0005515;GO:0005856;GO:0006470;GO:0016311;GO:0016791
6_103335001	1.81651	0.101337	Selectedregion(SG region)	NUDT9	GO:0016787
6_103340001	1.07308	0.0926475	Selectedregion(SG region)	NUDT9	GO:0016787
6_103345001	0.908311	0.0892233	Selectedregion(SG region)	SPARCL1	GO:0005509;GO:0005515;GO:0005578;GO:0005615;GO:0007165
6_103345001	0.908311	0.0892233	Selectedregion(SG region)	NUDT9	GO:0016787
6_103350001	0.653517	0.0879448	Selectedregion(SG region)	SPARCL1	GO:0005509;GO:0005515;GO:0005578;GO:0005615;GO:0007165
6_114145001	0.584269	0.0946716	Selectedregion(SG region)	LOC101108390	-
6_116010001	0.544218	0.0878428	Selectedregion(SG region)	HMX1	GO:0003677;GO:0006355;GO:0043565
6_118030001	0.768556	0.0903374	Selectedregion(SG region)	UVSSA	-
6_118035001	0.87673	0.0990857	Selectedregion(SG region)	UVSSA	-
6_118040001	0.874389	0.1049	Selectedregion(SG region)	UVSSA	-
6_118045001	0.594966	0.0945032	Selectedregion(SG region)	UVSSA	-
6_118050001	0.541644	0.0888485	Selectedregion(SG region)	UVSSA	-
6_118055001	0.550125	0.0863473	Selectedregion(SG region)	UVSSA	-
6_118295001	1.66734	0.123263	Selectedregion(SG region)	FGFRL1	-
6_118300001	1.618	0.124985	Selectedregion(SG region)	FGFRL1	-
6_118305001	1.89627	0.123715	Selectedregion(SG region)	FGFRL1	-
6_118310001	1.58932	0.119111	Selectedregion(SG region)	FGFRL1	-
6_118360001	1.40566	0.0844781	Selectedregion(SG region)	DGKQ	GO:0003951;GO:0004143;GO:0007165;GO:0007205;GO:0008152;GO:0016301;GO:0035556
6_118360001	1.40566	0.0844781	Selectedregion(SG region)	TMEM175	GO:0005267
6_118365001	1.79622	0.0944414	Selectedregion(SG region)	DGKQ	GO:0003951;GO:0004143;GO:0007165;GO:0007205;GO:0008152;GO:0016301;GO:0035556
6_118365001	1.79622	0.0944414	Selectedregion(SG region)	TMEM175	GO:0005267
6_118370001	1.86778	0.0900328	Selectedregion(SG region)	DGKQ	GO:0003951;GO:0004143;GO:0007165;GO:0007205;GO:0008152;GO:0016301;GO:0035556
6_118370001	1.86778	0.0900328	Selectedregion(SG region)	TMEM175	GO:0005267
6_118375001	1.99753	0.0962438	Selectedregion(SG region)	DGKQ	GO:0003951;GO:0004143;GO:0007165;GO:0007205;GO:0008152;GO:0016301;GO:0035556
6_118375001	1.99753	0.0962438	Selectedregion(SG region)	TMEM175	GO:0005267
6_118380001	3.00472	0.110565	Selectedregion(SG region)	GAK	GO:0004672;GO:0005524;GO:0006468
6_118380001	3.00472	0.110565	Selectedregion(SG region)	TMEM175	GO:0005267
6_118385001	2.73184	0.0988532	Selectedregion(SG region)	GAK	GO:0004672;GO:0005524;GO:0006468
6_118390001	2.37301	0.0904877	Selectedregion(SG region)	GAK	GO:0004672;GO:0005524;GO:0006468
7_7060001	0.796507	0.0876184	Selectedregion(SG region)	POLK	GO:0003677;GO:0003684;GO:0003887;GO:0006281
7_7065001	0.662874	0.0931285	Selectedregion(SG region)	POLK	GO:0003677;GO:0003684;GO:0003887;GO:0006281
7_7070001	0.572493	0.0939185	Selectedregion(SG region)	POLK	GO:0003677;GO:0003684;GO:0003887;GO:0006281
7_15245001	0.499593	0.0919359	Selectedregion(SG region)	ITGA11	GO:0007155;GO:0008305
7_15840001	0.700828	0.113588	Selectedregion(SG region)	SPESP1	GO:0001669;GO:0007340;GO:0007342
7_15845001	0.769488	0.110045	Selectedregion(SG region)	SPESP1	GO:0001669;GO:0007340;GO:0007342
7_25510001	0.63191	0.113511	Selectedregion(SG region)	LOC101110239	GO:0003676
7_25515001	0.682496	0.109113	Selectedregion(SG region)	LOC101110239	GO:0003676
7_25520001	0.557768	0.0917094	Selectedregion(SG region)	TPPP2	-
7_25520001	0.557768	0.0917094	Selectedregion(SG region)	LOC101110239	GO:0003676
7_25520001	0.557768	0.0917094	Selectedregion(SG region)	RNASE13	GO:0003676
7_25725001	0.580852	0.113565	Selectedregion(SG region)	LOC101113073	-
7_25725001	0.580852	0.113565	Selectedregion(SG region)	LOC101113335	GO:0003676
7_25730001	0.639224	0.150081	Selectedregion(SG region)	LOC101113335	GO:0003676
7_25770001	0.613167	0.109951	Selectedregion(SG region)	LOC101113761	GO:0003676
7_25795001	0.559856	0.106108	Selectedregion(SG region)	LOC101114275	GO:0003676
7_25795001	0.559856	0.106108	Selectedregion(SG region)	LOC105613768	-
7_25795001	0.559856	0.106108	Selectedregion(SG region)	RNASE6	GO:0003676
7_25800001	0.548347	0.104958	Selectedregion(SG region)	LOC101114275	GO:0003676
7_25800001	0.548347	0.104958	Selectedregion(SG region)	LOC105613768	-
7_25805001	0.518705	0.105629	Selectedregion(SG region)	LOC101114275	GO:0003676
7_25805001	0.518705	0.105629	Selectedregion(SG region)	LOC105613768	-
7_25805001	0.518705	0.105629	Selectedregion(SG region)	LOC101114959	GO:0003676
7_25815001	0.503771	0.0872136	Selectedregion(SG region)	LOC101114275	GO:0003676
7_25815001	0.503771	0.0872136	Selectedregion(SG region)	LOC101114959	GO:0003676
7_26990001	1.55078	0.0868694	Selectedregion(SG region)	LOC114115709	GO:0004930;GO:0004984;GO:0007186;GO:0016021
7_30290001	0.565047	0.173899	Selectedregion(SG region)	DPH6	-
7_30295001	0.537674	0.199615	Selectedregion(SG region)	DPH6	-
7_30300001	0.511709	0.169581	Selectedregion(SG region)	DPH6	-
7_36015001	0.559119	0.0943155	Selectedregion(SG region)	EXD1	GO:0003676;GO:0006139;GO:0008408
7_36020001	0.625238	0.104605	Selectedregion(SG region)	EXD1	GO:0003676;GO:0006139;GO:0008408
7_36025001	0.635624	0.0990618	Selectedregion(SG region)	EXD1	GO:0003676;GO:0006139;GO:0008408
7_36315001	0.819282	0.0835318	Selectedregion(SG region)	TYRO3	GO:0004672;GO:0004713;GO:0005515;GO:0005524;GO:0006468
7_36320001	0.837962	0.0872744	Selectedregion(SG region)	TYRO3	GO:0004672;GO:0004713;GO:0005515;GO:0005524;GO:0006468
7_36325001	0.977578	0.0904696	Selectedregion(SG region)	TYRO3	GO:0004672;GO:0004713;GO:0005515;GO:0005524;GO:0006468
7_36850001	0.562947	0.0833639	Selectedregion(SG region)	PLA2G4D	GO:0004620;GO:0008152;GO:0009395
7_36855001	0.661115	0.0848828	Selectedregion(SG region)	PLA2G4D	GO:0004620;GO:0008152;GO:0009395
7_42415001	0.547543	0.0880704	Selectedregion(SG region)	VCPKMT	-
7_42415001	0.547543	0.0880704	Selectedregion(SG region)	SOS2	GO:0003677;GO:0005085;GO:0005089;GO:0007264;GO:0035023;GO:0046982
7_42775001	0.671096	0.0986189	Selectedregion(SG region)	MAP4K5	GO:0004672;GO:0005524;GO:0006468;GO:0008349
7_42780001	0.85098	0.096227	Selectedregion(SG region)	MAP4K5	GO:0004672;GO:0005524;GO:0006468;GO:0008349
7_45195001	0.775146	0.0898145	Selectedregion(SG region)	PPIB	GO:0000413;GO:0003755;GO:0006457
7_45195001	0.775146	0.0898145	Selectedregion(SG region)	SNX22	GO:0035091
7_45200001	0.574161	0.0847509	Selectedregion(SG region)	PPIB	GO:0000413;GO:0003755;GO:0006457
7_45200001	0.574161	0.0847509	Selectedregion(SG region)	SNX22	GO:0035091
7_45200001	0.574161	0.0847509	Selectedregion(SG region)	SNX1	GO:0006886;GO:0035091
7_45225001	0.496646	0.082757	Selectedregion(SG region)	SNX1	GO:0006886;GO:0035091
7_51005001	0.588659	0.0842158	Selectedregion(SG region)	LIPC	GO:0004806;GO:0005515;GO:0006629;GO:0052689
7_51550001	1.61141	0.0830052	Selectedregion(SG region)	ALDH1A2	GO:0008152;GO:0016491;GO:0016620;GO:0055114
7_52225001	0.905958	0.0884291	Selectedregion(SG region)	TCF12	GO:0005960;GO:0019464;GO:0046983
7_52230001	0.910224	0.0960682	Selectedregion(SG region)	TCF12	GO:0005960;GO:0019464;GO:0046983
7_52235001	1.01585	0.0951433	Selectedregion(SG region)	TCF12	GO:0005960;GO:0019464;GO:0046983
7_52240001	1.19895	0.103568	Selectedregion(SG region)	TCF12	GO:0005960;GO:0019464;GO:0046983
7_52245001	1.17903	0.103387	Selectedregion(SG region)	TCF12	GO:0005960;GO:0019464;GO:0046983
7_52355001	0.714825	0.081885	Selectedregion(SG region)	TCF12	GO:0005960;GO:0019464;GO:0046983
7_52375001	0.699134	0.0821204	Selectedregion(SG region)	TCF12	GO:0005960;GO:0019464;GO:0046983
7_52380001	0.846096	0.0884422	Selectedregion(SG region)	TCF12	GO:0005960;GO:0019464;GO:0046983
7_52385001	0.963071	0.10038	Selectedregion(SG region)	TCF12	GO:0005960;GO:0019464;GO:0046983
7_52390001	0.877209	0.0954731	Selectedregion(SG region)	TCF12	GO:0005960;GO:0019464;GO:0046983
7_52395001	0.816386	0.0897389	Selectedregion(SG region)	TCF12	GO:0005960;GO:0019464;GO:0046983
7_52400001	0.802338	0.0897218	Selectedregion(SG region)	TCF12	GO:0005960;GO:0019464;GO:0046983
7_52405001	0.789988	0.0849185	Selectedregion(SG region)	TCF12	GO:0005960;GO:0019464;GO:0046983
7_52410001	0.865806	0.0990777	Selectedregion(SG region)	TCF12	GO:0005960;GO:0019464;GO:0046983
7_52415001	0.919932	0.0927542	Selectedregion(SG region)	TCF12	GO:0005960;GO:0019464;GO:0046983
7_52420001	0.964795	0.109415	Selectedregion(SG region)	TCF12	GO:0005960;GO:0019464;GO:0046983
7_52425001	0.860452	0.115827	Selectedregion(SG region)	TCF12	GO:0005960;GO:0019464;GO:0046983
7_52430001	0.833687	0.11028	Selectedregion(SG region)	TCF12	GO:0005960;GO:0019464;GO:0046983
7_52435001	0.858907	0.116602	Selectedregion(SG region)	TCF12	GO:0005960;GO:0019464;GO:0046983
7_52440001	0.797282	0.101715	Selectedregion(SG region)	TCF12	GO:0005960;GO:0019464;GO:0046983
7_52445001	0.812862	0.0975573	Selectedregion(SG region)	TCF12	GO:0005960;GO:0019464;GO:0046983
7_52450001	0.829176	0.0889385	Selectedregion(SG region)	TCF12	GO:0005960;GO:0019464;GO:0046983
7_52550001	0.757061	0.0998469	Selectedregion(SG region)	TCF12	GO:0005960;GO:0019464;GO:0046983
7_52555001	0.729498	0.103074	Selectedregion(SG region)	TCF12	GO:0005960;GO:0019464;GO:0046983
7_52560001	0.800602	0.118714	Selectedregion(SG region)	TCF12	GO:0005960;GO:0019464;GO:0046983
7_52565001	0.670406	0.105609	Selectedregion(SG region)	TCF12	GO:0005960;GO:0019464;GO:0046983
7_52570001	0.549502	0.0819596	Selectedregion(SG region)	TCF12	GO:0005960;GO:0019464;GO:0046983
7_52950001	0.588003	0.0863985	Selectedregion(SG region)	ZNF280D	GO:0003676
7_53530001	1.42688	0.0841864	Selectedregion(SG region)	RFX7	GO:0003677;GO:0006355
7_58035001	0.597973	0.0883739	Selectedregion(SG region)	DMXL2	GO:0005515
7_58060001	0.608205	0.113076	Selectedregion(SG region)	DMXL2	GO:0005515
7_58065001	1.11631	0.161571	Selectedregion(SG region)	DMXL2	GO:0005515
7_58070001	1.38166	0.168584	Selectedregion(SG region)	DMXL2	GO:0005515
7_58075001	1.76223	0.180537	Selectedregion(SG region)	DMXL2	GO:0005515
7_58080001	1.58535	0.174412	Selectedregion(SG region)	DMXL2	GO:0005515
7_58085001	1.33588	0.156571	Selectedregion(SG region)	DMXL2	GO:0005515
7_58090001	1.27657	0.15354	Selectedregion(SG region)	DMXL2	GO:0005515
7_58095001	1.29256	0.165776	Selectedregion(SG region)	DMXL2	GO:0005515
7_58100001	1.29457	0.156629	Selectedregion(SG region)	DMXL2	GO:0005515
7_58105001	1.28221	0.154338	Selectedregion(SG region)	DMXL2	GO:0005515
7_58110001	1.12789	0.131232	Selectedregion(SG region)	DMXL2	GO:0005515
7_58115001	0.848624	0.0934688	Selectedregion(SG region)	DMXL2	GO:0005515
7_59745001	0.538386	0.0988464	Selectedregion(SG region)	ATP8B4	GO:0000166;GO:0000287;GO:0004012;GO:0005524;GO:0015914;GO:0016021
7_60100001	1.42247	0.0913685	Selectedregion(SG region)	FGF7	GO:0008083
7_60105001	1.82619	0.0957258	Selectedregion(SG region)	FGF7	GO:0008083
7_60110001	1.78143	0.0928369	Selectedregion(SG region)	FGF7	GO:0008083
7_60190001	1.68547	0.0896547	Selectedregion(SG region)	GALK2	GO:0004335;GO:0005524;GO:0005534;GO:0005737;GO:0006012;GO:0008152;GO:0016301;GO:0016773;GO:0046835
7_60195001	1.70758	0.098268	Selectedregion(SG region)	GALK2	GO:0004335;GO:0005524;GO:0005534;GO:0005737;GO:0006012;GO:0008152;GO:0016301;GO:0016773;GO:0046835
7_60200001	1.74818	0.0988661	Selectedregion(SG region)	GALK2	GO:0004335;GO:0005524;GO:0005534;GO:0005737;GO:0006012;GO:0008152;GO:0016301;GO:0016773;GO:0046835
7_60240001	0.564717	0.0883471	Selectedregion(SG region)	GALK2	GO:0004335;GO:0005524;GO:0005534;GO:0005737;GO:0006012;GO:0008152;GO:0016301;GO:0016773;GO:0046835
7_60245001	0.765072	0.0971199	Selectedregion(SG region)	GALK2	GO:0004335;GO:0005524;GO:0005534;GO:0005737;GO:0006012;GO:0008152;GO:0016301;GO:0016773;GO:0046835
7_60250001	0.981352	0.0993273	Selectedregion(SG region)	GALK2	GO:0004335;GO:0005524;GO:0005534;GO:0005737;GO:0006012;GO:0008152;GO:0016301;GO:0016773;GO:0046835
7_60255001	1.23054	0.0918689	Selectedregion(SG region)	GALK2	GO:0004335;GO:0005524;GO:0005534;GO:0005737;GO:0006012;GO:0008152;GO:0016301;GO:0016773;GO:0046835
7_67910001	0.680011	0.0822	Selectedregion(SG region)	PELI2	GO:0008063
7_67915001	0.878792	0.0817761	Selectedregion(SG region)	PELI2	GO:0008063
7_67920001	1.1947	0.0843328	Selectedregion(SG region)	PELI2	GO:0008063
7_70305001	0.5568	0.128356	Selectedregion(SG region)	LOC101116579	-
7_72235001	0.572949	0.131988	Selectedregion(SG region)	MNAT1	GO:0005675;GO:0006289;GO:0045737;GO:0061575
7_72240001	0.876618	0.170142	Selectedregion(SG region)	MNAT1	GO:0005675;GO:0006289;GO:0045737;GO:0061575
7_72245001	0.971328	0.197571	Selectedregion(SG region)	MNAT1	GO:0005675;GO:0006289;GO:0045737;GO:0061575
7_72250001	0.770858	0.174506	Selectedregion(SG region)	MNAT1	GO:0005675;GO:0006289;GO:0045737;GO:0061575
7_72255001	0.560935	0.143976	Selectedregion(SG region)	MNAT1	GO:0005675;GO:0006289;GO:0045737;GO:0061575
7_72780001	0.687753	0.105453	Selectedregion(SG region)	PRKCH	GO:0004672;GO:0004697;GO:0005524;GO:0006468;GO:0035556
7_72785001	0.868738	0.123138	Selectedregion(SG region)	PRKCH	GO:0004672;GO:0004697;GO:0005524;GO:0006468;GO:0035556
7_72790001	1.1286	0.121056	Selectedregion(SG region)	PRKCH	GO:0004672;GO:0004697;GO:0005524;GO:0006468;GO:0035556
7_72795001	0.859085	0.0896685	Selectedregion(SG region)	PRKCH	GO:0004672;GO:0004697;GO:0005524;GO:0006468;GO:0035556
7_72800001	0.821241	0.0918553	Selectedregion(SG region)	PRKCH	GO:0004672;GO:0004697;GO:0005524;GO:0006468;GO:0035556
7_75110001	0.623245	0.0865578	Selectedregion(SG region)	SGPP1	GO:0005515
7_75115001	0.631309	0.0904327	Selectedregion(SG region)	SGPP1	GO:0005515
7_81435001	0.498324	0.105509	Selectedregion(SG region)	MED6	GO:0001104;GO:0006357;GO:0016592
7_81440001	0.749225	0.129322	Selectedregion(SG region)	MED6	GO:0001104;GO:0006357;GO:0016592
7_81445001	0.804022	0.130742	Selectedregion(SG region)	MED6	GO:0001104;GO:0006357;GO:0016592
7_81450001	0.709006	0.10972	Selectedregion(SG region)	MED6	GO:0001104;GO:0006357;GO:0016592
7_83820001	0.688175	0.107134	Selectedregion(SG region)	PAPLN	GO:0004190;GO:0004867;GO:0008233;GO:0016020;GO:0016021;GO:0016485;GO:0035556;GO:0042500;GO:0042987
7_83825001	0.657515	0.102923	Selectedregion(SG region)	PAPLN	GO:0004190;GO:0004867;GO:0008233;GO:0016020;GO:0016021;GO:0016485;GO:0035556;GO:0042500;GO:0042987
7_83830001	0.603206	0.102011	Selectedregion(SG region)	PAPLN	GO:0004190;GO:0004867;GO:0008233;GO:0016020;GO:0016021;GO:0016485;GO:0035556;GO:0042500;GO:0042987
7_85845001	0.738747	0.0885225	Selectedregion(SG region)	JDP2	GO:0003677;GO:0003700;GO:0006355;GO:0006357
7_85850001	0.916035	0.105739	Selectedregion(SG region)	JDP2	GO:0003677;GO:0003700;GO:0006355;GO:0006357
7_85855001	1.2636	0.127782	Selectedregion(SG region)	JDP2	GO:0003677;GO:0003700;GO:0006355;GO:0006357
7_89310001	0.651872	0.0893008	Selectedregion(SG region)	NRXN3	-
7_89315001	0.662843	0.0917995	Selectedregion(SG region)	NRXN3	-
7_91890001	0.549877	0.105057	Selectedregion(SG region)	STON2	GO:0006897;GO:0030100
7_93495001	1.00888	0.152067	Selectedregion(SG region)	LOC101113416	-
7_100030001	0.926324	0.0854098	Selectedregion(SG region)	FOXN3	GO:0003700;GO:0006355;GO:0043565
7_100035001	1.25815	0.103726	Selectedregion(SG region)	FOXN3	GO:0003700;GO:0006355;GO:0043565
7_100040001	1.61354	0.123146	Selectedregion(SG region)	FOXN3	GO:0003700;GO:0006355;GO:0043565
7_100045001	1.24416	0.101519	Selectedregion(SG region)	FOXN3	GO:0003700;GO:0006355;GO:0043565
7_101720001	0.548081	0.0894966	Selectedregion(SG region)	RPS6KA5	GO:0000287;GO:0004672;GO:0004674;GO:0005524;GO:0006468;GO:0035556
7_102000001	0.562116	0.0928931	Selectedregion(SG region)	CTDSPL2	GO:0016791
8_6180001	0.576389	0.0861352	Selectedregion(SG region)	HMGN3	GO:0000785;GO:0005634;GO:0031492
8_26465001	0.516535	0.131246	Selectedregion(SG region)	REV3L	GO:0000166;GO:0003676;GO:0003677;GO:0003887
8_26470001	0.608243	0.145616	Selectedregion(SG region)	REV3L	GO:0000166;GO:0003676;GO:0003677;GO:0003887
8_26475001	0.641522	0.156951	Selectedregion(SG region)	REV3L	GO:0000166;GO:0003676;GO:0003677;GO:0003887
8_26480001	0.679175	0.166969	Selectedregion(SG region)	REV3L	GO:0000166;GO:0003676;GO:0003677;GO:0003887
8_26485001	0.642706	0.165806	Selectedregion(SG region)	REV3L	GO:0000166;GO:0003676;GO:0003677;GO:0003887
8_26490001	0.634384	0.16876	Selectedregion(SG region)	REV3L	GO:0000166;GO:0003676;GO:0003677;GO:0003887
8_26495001	0.607126	0.162164	Selectedregion(SG region)	REV3L	GO:0000166;GO:0003676;GO:0003677;GO:0003887
8_28760001	1.40957	0.0868551	Selectedregion(SG region)	ARMC2	GO:0005488;GO:0005515
8_40730001	0.508286	0.0839672	Selectedregion(SG region)	UFL1	-
8_40735001	0.663188	0.0977197	Selectedregion(SG region)	UFL1	-
8_40740001	0.763741	0.102101	Selectedregion(SG region)	UFL1	-
8_40745001	0.71683	0.0844131	Selectedregion(SG region)	UFL1	-
8_40765001	0.68822	0.124589	Selectedregion(SG region)	UFL1	-
8_40770001	0.737394	0.126299	Selectedregion(SG region)	UFL1	-
8_40775001	0.64237	0.111064	Selectedregion(SG region)	UFL1	-
8_48725001	1.90974	0.0825868	Selectedregion(SG region)	RNGTT	GO:0004484;GO:0004651;GO:0004725;GO:0005634;GO:0006370;GO:0008138;GO:0016311;GO:0016791
8_52740001	2.04116	0.121031	Selectedregion(SG region)	CEP162	-
8_52745001	1.925	0.129834	Selectedregion(SG region)	CEP162	-
8_52750001	1.67338	0.14063	Selectedregion(SG region)	CEP162	-
8_52755001	1.25726	0.133701	Selectedregion(SG region)	CEP162	-
8_52760001	1.21431	0.118446	Selectedregion(SG region)	CEP162	-
8_52765001	1.18558	0.114306	Selectedregion(SG region)	CEP162	-
8_52770001	1.1558	0.103648	Selectedregion(SG region)	CEP162	-
8_52775001	1.14982	0.0956052	Selectedregion(SG region)	CEP162	-
8_52780001	1.12257	0.0882129	Selectedregion(SG region)	CEP162	-
8_52800001	1.03439	0.0865162	Selectedregion(SG region)	CEP162	-
8_52805001	1.17925	0.100445	Selectedregion(SG region)	CEP162	-
8_52810001	1.11337	0.103795	Selectedregion(SG region)	CEP162	-
8_52815001	1.13194	0.121324	Selectedregion(SG region)	CEP162	-
8_52820001	1.10712	0.122881	Selectedregion(SG region)	CEP162	-
8_52825001	0.97716	0.111313	Selectedregion(SG region)	CEP162	-
8_52830001	0.866722	0.11407	Selectedregion(SG region)	CEP162	-
8_52835001	0.736805	0.127269	Selectedregion(SG region)	CEP162	-
8_52840001	0.679423	0.1346	Selectedregion(SG region)	CEP162	-
8_52845001	0.635677	0.150462	Selectedregion(SG region)	CEP162	-
8_52845001	0.635677	0.150462	Selectedregion(SG region)	MRAP2	-
8_52850001	0.658763	0.138502	Selectedregion(SG region)	MRAP2	-
8_52855001	0.787903	0.0899292	Selectedregion(SG region)	MRAP2	-
8_54085001	0.598771	0.0871739	Selectedregion(SG region)	PTPRK	GO:0004725;GO:0005515;GO:0006470;GO:0016020;GO:0016311;GO:0016791
8_54090001	0.547757	0.090516	Selectedregion(SG region)	PTPRK	GO:0004725;GO:0005515;GO:0006470;GO:0016020;GO:0016311;GO:0016791
8_55850001	0.675747	0.104491	Selectedregion(SG region)	L3MBTL3	GO:0003700;GO:0005515;GO:0005634;GO:0006355;GO:0008270
8_55855001	0.703934	0.130641	Selectedregion(SG region)	L3MBTL3	GO:0003700;GO:0005515;GO:0005634;GO:0006355;GO:0008270
8_55860001	0.714228	0.13681	Selectedregion(SG region)	L3MBTL3	GO:0003700;GO:0005515;GO:0005634;GO:0006355;GO:0008270
8_55865001	0.534034	0.0979019	Selectedregion(SG region)	L3MBTL3	GO:0003700;GO:0005515;GO:0005634;GO:0006355;GO:0008270
8_55950001	0.756521	0.0899039	Selectedregion(SG region)	SAMD3	GO:0005515
8_55955001	0.752679	0.0871545	Selectedregion(SG region)	SAMD3	GO:0005515
8_57905001	0.535867	0.08398	Selectedregion(SG region)	MOXD1	GO:0003824;GO:0004497;GO:0005507;GO:0016715;GO:0055114
8_63175001	1.70527	0.148754	Selectedregion(SG region)	TNFAIP3	GO:0003677;GO:0008270
8_63180001	1.82537	0.163383	Selectedregion(SG region)	TNFAIP3	GO:0003677;GO:0008270
8_63185001	1.77243	0.164987	Selectedregion(SG region)	TNFAIP3	GO:0003677;GO:0008270
8_63190001	1.64682	0.149324	Selectedregion(SG region)	TNFAIP3	GO:0003677;GO:0008270
8_63195001	1.74724	0.163239	Selectedregion(SG region)	TNFAIP3	GO:0003677;GO:0008270
8_63200001	1.78237	0.165987	Selectedregion(SG region)	TNFAIP3	GO:0003677;GO:0008270
8_63205001	1.87189	0.168743	Selectedregion(SG region)	TNFAIP3	GO:0003677;GO:0008270
8_63210001	1.93582	0.145559	Selectedregion(SG region)	TNFAIP3	GO:0003677;GO:0008270
8_63215001	1.89876	0.151359	Selectedregion(SG region)	TNFAIP3	GO:0003677;GO:0008270
8_63220001	2.3807	0.203514	Selectedregion(SG region)	TNFAIP3	GO:0003677;GO:0008270
8_63225001	2.11082	0.217143	Selectedregion(SG region)	TNFAIP3	GO:0003677;GO:0008270
8_74575001	0.507263	0.0922593	Selectedregion(SG region)	PPP1R14C	GO:0005737;GO:0042325
8_74580001	0.802042	0.100533	Selectedregion(SG region)	PPP1R14C	GO:0005737;GO:0042325
8_82205001	0.550742	0.0883314	Selectedregion(SG region)	TMEM181	GO:0006511
8_82210001	0.894777	0.0850031	Selectedregion(SG region)	TMEM181	GO:0006511
9_3290001	0.513542	0.0869746	Selectedregion(SG region)	SMAP1	GO:0005096
9_3295001	0.685291	0.0837067	Selectedregion(SG region)	SMAP1	GO:0005096
9_4105001	0.602029	0.0947655	Selectedregion(SG region)	COL19A1	-
9_4110001	0.685276	0.103903	Selectedregion(SG region)	COL19A1	-
9_4115001	0.535598	0.0954726	Selectedregion(SG region)	COL19A1	-
9_5060001	0.566347	0.0903531	Selectedregion(SG region)	ADGRB3	GO:0004888;GO:0004930;GO:0007166;GO:0007186;GO:0016020;GO:0016021;GO:0016525
9_15750001	0.63225	0.0870937	Selectedregion(SG region)	DENND3	GO:0005515
9_15755001	0.639002	0.100002	Selectedregion(SG region)	DENND3	GO:0005515
9_15760001	0.613774	0.0842136	Selectedregion(SG region)	DENND3	GO:0005515
9_15765001	0.5239	0.0927159	Selectedregion(SG region)	DENND3	GO:0005515
9_15780001	0.516911	0.0824369	Selectedregion(SG region)	DENND3	GO:0005515
9_15975001	0.500017	0.082252	Selectedregion(SG region)	PTK2	GO:0004672;GO:0004713;GO:0004871;GO:0005524;GO:0005856;GO:0005925;GO:0006468;GO:0007172
9_21705001	1.1675	0.0890436	Selectedregion(SG region)	TMEM71	-
9_29680001	0.527577	0.122281	Selectedregion(SG region)	C9H8orf76	GO:0005515
9_29680001	0.527577	0.122281	Selectedregion(SG region)	FAM83A	-
9_29755001	0.821549	0.0825093	Selectedregion(SG region)	TBC1D31	GO:0005515
9_29760001	0.736135	0.0946212	Selectedregion(SG region)	TBC1D31	GO:0005515
9_29765001	0.77575	0.0991356	Selectedregion(SG region)	TBC1D31	GO:0005515
9_32150001	1.0809	0.0853967	Selectedregion(SG region)	LOC121820332	-
9_32155001	1.23184	0.0968735	Selectedregion(SG region)	LOC121820332	-
9_32160001	1.43973	0.111912	Selectedregion(SG region)	LOC121820332	-
9_36395001	1.37013	0.08779	Selectedregion(SG region)	CHCHD7	-
9_36400001	1.4817	0.085262	Selectedregion(SG region)	CHCHD7	-
9_39495001	0.499842	0.0850707	Selectedregion(SG region)	CHD7	GO:0005515;GO:0005524;GO:0016817
9_45735001	0.513799	0.0938181	Selectedregion(SG region)	C9H8orf34	-
9_46595001	0.557711	0.0834326	Selectedregion(SG region)	SLCO5A1	GO:0005215;GO:0005515;GO:0016020;GO:0055085
9_47020001	0.846829	0.139897	Selectedregion(SG region)	NCOA2	GO:0003713;GO:0005634;GO:0006355;GO:0030374;GO:0035257;GO:0046983
9_47025001	0.77255	0.118498	Selectedregion(SG region)	NCOA2	GO:0003713;GO:0005634;GO:0006355;GO:0030374;GO:0035257;GO:0046983
9_47030001	0.831338	0.111864	Selectedregion(SG region)	NCOA2	GO:0003713;GO:0005634;GO:0006355;GO:0030374;GO:0035257;GO:0046983
9_47035001	0.656151	0.101245	Selectedregion(SG region)	NCOA2	GO:0003713;GO:0005634;GO:0006355;GO:0030374;GO:0035257;GO:0046983
9_73125001	0.68245	0.094064	Selectedregion(SG region)	DPYS	GO:0005737;GO:0016787;GO:0016810
9_73130001	0.626019	0.093849	Selectedregion(SG region)	DPYS	GO:0005737;GO:0016787;GO:0016810
9_78980001	0.503565	0.0918467	Selectedregion(SG region)	POP1	GO:0001682;GO:0004526;GO:0006396
9_78985001	0.655316	0.09845	Selectedregion(SG region)	POP1	GO:0001682;GO:0004526;GO:0006396
9_78990001	0.551198	0.0892855	Selectedregion(SG region)	POP1	GO:0001682;GO:0004526;GO:0006396
9_82190001	0.891063	0.0835024	Selectedregion(SG region)	NDUFAF6	GO:0009058;GO:0016740
9_82195001	0.901218	0.087905	Selectedregion(SG region)	NDUFAF6	GO:0009058;GO:0016740
9_90660001	0.650386	0.0841889	Selectedregion(SG region)	LOC105610833	GO:0016020;GO:0022857;GO:0055085
10_18275001	0.597016	0.18637	Selectedregion(SG region)	MED4	GO:0001104;GO:0006357;GO:0016592
10_18280001	0.818215	0.214735	Selectedregion(SG region)	MED4	GO:0001104;GO:0006357;GO:0016592
10_18285001	0.894667	0.181295	Selectedregion(SG region)	MED4	GO:0001104;GO:0006357;GO:0016592
10_18290001	1.00455	0.164897	Selectedregion(SG region)	MED4	GO:0001104;GO:0006357;GO:0016592
10_18545001	0.798268	0.102638	Selectedregion(SG region)	RB1	GO:0005634;GO:0051726
10_18550001	0.689034	0.0911189	Selectedregion(SG region)	RB1	GO:0005634;GO:0051726
10_18560001	0.788571	0.0841743	Selectedregion(SG region)	RB1	GO:0005634;GO:0051726
10_18565001	0.711341	0.0881266	Selectedregion(SG region)	RB1	GO:0005634;GO:0051726
10_19270001	1.12455	0.0940712	Selectedregion(SG region)	CAB39L	GO:0005488
10_19275001	1.10575	0.087696	Selectedregion(SG region)	CAB39L	GO:0005488
10_19545001	1.14299	0.0977399	Selectedregion(SG region)	EBPL	GO:0016021;GO:0016125;GO:0047750
10_19550001	1.27838	0.0864841	Selectedregion(SG region)	EBPL	GO:0016021;GO:0016125;GO:0047750
10_28910001	0.517573	0.12265	Selectedregion(SG region)	BRCA2	GO:0000724;GO:0006281
10_28915001	0.58037	0.13115	Selectedregion(SG region)	BRCA2	GO:0000724;GO:0006281
10_28920001	0.49785	0.130051	Selectedregion(SG region)	BRCA2	GO:0000724;GO:0006281
10_29475001	0.639799	0.103985	Selectedregion(SG region)	RXFP2	GO:0004930;GO:0005515;GO:0007165;GO:0007186;GO:0016020;GO:0016021
10_32310001	0.777075	0.0960625	Selectedregion(SG region)	FLT3	GO:0004672;GO:0004713;GO:0004714;GO:0005524;GO:0006468;GO:0007169
10_32315001	1.10593	0.108571	Selectedregion(SG region)	FLT3	GO:0004672;GO:0004713;GO:0004714;GO:0005524;GO:0006468;GO:0007169
10_32320001	1.41833	0.11313	Selectedregion(SG region)	FLT3	GO:0004672;GO:0004713;GO:0004714;GO:0005524;GO:0006468;GO:0007169
10_32320001	1.41833	0.11313	Selectedregion(SG region)	URAD	GO:0019428
10_32325001	1.64367	0.119146	Selectedregion(SG region)	URAD	GO:0019428
10_32330001	2.15149	0.105962	Selectedregion(SG region)	URAD	GO:0019428
10_32335001	1.73421	0.108905	Selectedregion(SG region)	URAD	GO:0019428
10_32335001	1.73421	0.108905	Selectedregion(SG region)	CDX2	GO:0003677;GO:0005634;GO:0006355;GO:0007275;GO:0043565
10_32340001	1.04741	0.101932	Selectedregion(SG region)	URAD	GO:0019428
10_32340001	1.04741	0.101932	Selectedregion(SG region)	CDX2	GO:0003677;GO:0005634;GO:0006355;GO:0007275;GO:0043565
10_36465001	0.605878	0.100183	Selectedregion(SG region)	LOC101119317	GO:0004175;GO:0004298;GO:0005839;GO:0008270;GO:0051603
10_36470001	0.964162	0.10168	Selectedregion(SG region)	LOC101119317	GO:0004175;GO:0004298;GO:0005839;GO:0008270;GO:0051603
10_36475001	0.817385	0.102879	Selectedregion(SG region)	LOC101119317	GO:0004175;GO:0004298;GO:0005839;GO:0008270;GO:0051603
10_36480001	0.801006	0.104404	Selectedregion(SG region)	LOC101119317	GO:0004175;GO:0004298;GO:0005839;GO:0008270;GO:0051603
10_36485001	0.764719	0.103029	Selectedregion(SG region)	LOC101119317	GO:0004175;GO:0004298;GO:0005839;GO:0008270;GO:0051603
10_36490001	0.74088	0.102	Selectedregion(SG region)	LOC101119317	GO:0004175;GO:0004298;GO:0005839;GO:0008270;GO:0051603
10_36490001	0.74088	0.102	Selectedregion(SG region)	PSPC1	GO:0003676
10_36495001	0.738985	0.115352	Selectedregion(SG region)	LOC101119317	GO:0004175;GO:0004298;GO:0005839;GO:0008270;GO:0051603
10_36495001	0.738985	0.115352	Selectedregion(SG region)	PSPC1	GO:0003676
10_36500001	0.661636	0.123788	Selectedregion(SG region)	PSPC1	GO:0003676
10_36505001	0.604829	0.129132	Selectedregion(SG region)	PSPC1	GO:0003676
10_36510001	0.619495	0.133452	Selectedregion(SG region)	PSPC1	GO:0003676
10_36515001	0.632208	0.127771	Selectedregion(SG region)	PSPC1	GO:0003676
10_36520001	0.64571	0.120999	Selectedregion(SG region)	PSPC1	GO:0003676
10_36525001	0.708307	0.119453	Selectedregion(SG region)	PSPC1	GO:0003676
10_36530001	0.725091	0.109755	Selectedregion(SG region)	PSPC1	GO:0003676
10_36535001	0.718635	0.10222	Selectedregion(SG region)	PSPC1	GO:0003676
10_36540001	0.737513	0.0933141	Selectedregion(SG region)	PSPC1	GO:0003676
10_36545001	0.749655	0.0976429	Selectedregion(SG region)	PSPC1	GO:0003676
10_36550001	0.696033	0.112578	Selectedregion(SG region)	MPHOSPH8	GO:0005515
10_36550001	0.696033	0.112578	Selectedregion(SG region)	PSPC1	GO:0003676
10_36555001	0.756014	0.127943	Selectedregion(SG region)	MPHOSPH8	GO:0005515
10_36555001	0.756014	0.127943	Selectedregion(SG region)	PSPC1	GO:0003676
10_36560001	0.700788	0.111818	Selectedregion(SG region)	MPHOSPH8	GO:0005515
10_36565001	0.592127	0.111089	Selectedregion(SG region)	MPHOSPH8	GO:0005515
10_36570001	0.586369	0.118639	Selectedregion(SG region)	MPHOSPH8	GO:0005515
10_36575001	0.603868	0.107431	Selectedregion(SG region)	MPHOSPH8	GO:0005515
10_36580001	0.5854	0.128233	Selectedregion(SG region)	MPHOSPH8	GO:0005515
10_36585001	0.53131	0.135614	Selectedregion(SG region)	MPHOSPH8	GO:0005515
10_36620001	0.55965	0.115322	Selectedregion(SG region)	PARP4	GO:0003950;GO:0006471
10_36645001	0.550183	0.15359	Selectedregion(SG region)	PARP4	GO:0003950;GO:0006471
10_36650001	0.534239	0.150599	Selectedregion(SG region)	PARP4	GO:0003950;GO:0006471
10_36655001	0.524421	0.138714	Selectedregion(SG region)	PARP4	GO:0003950;GO:0006471
10_36660001	0.543713	0.134076	Selectedregion(SG region)	PARP4	GO:0003950;GO:0006471
10_36665001	0.575427	0.116161	Selectedregion(SG region)	PARP4	GO:0003950;GO:0006471
10_36670001	0.543272	0.123275	Selectedregion(SG region)	PARP4	GO:0003950;GO:0006471
10_36675001	0.569945	0.114843	Selectedregion(SG region)	PARP4	GO:0003950;GO:0006471
10_36680001	0.622011	0.0925322	Selectedregion(SG region)	PARP4	GO:0003950;GO:0006471
10_36685001	0.53925	0.117384	Selectedregion(SG region)	PARP4	GO:0003950;GO:0006471
10_36690001	0.513297	0.122757	Selectedregion(SG region)	PARP4	GO:0003950;GO:0006471
10_36715001	0.512021	0.127134	Selectedregion(SG region)	CENPJ	-
10_36720001	0.584437	0.108369	Selectedregion(SG region)	CENPJ	-
10_40925001	0.507618	0.148334	Selectedregion(SG region)	PCDH9	GO:0005509;GO:0005886;GO:0007155;GO:0007156;GO:0016020
10_51160001	0.55547	0.0906035	Selectedregion(SG region)	TBC1D4	GO:0005515
10_81560001	0.637719	0.0819872	Selectedregion(SG region)	PCCA	GO:0005524;GO:0046872
10_81565001	0.576248	0.093848	Selectedregion(SG region)	PCCA	GO:0005524;GO:0046872
10_89715001	0.648908	0.0841542	Selectedregion(SG region)	CARS2	GO:0000166;GO:0004812;GO:0004817;GO:0005524;GO:0006418;GO:0006423
10_89720001	0.654313	0.108747	Selectedregion(SG region)	CARS2	GO:0000166;GO:0004812;GO:0004817;GO:0005524;GO:0006418;GO:0006423
10_89725001	0.570963	0.138386	Selectedregion(SG region)	CARS2	GO:0000166;GO:0004812;GO:0004817;GO:0005524;GO:0006418;GO:0006423
10_89725001	0.570963	0.138386	Selectedregion(SG region)	ING1	-
11_1440001	0.501775	0.0825686	Selectedregion(SG region)	AMZ2	GO:0008237;GO:0008270
11_1445001	0.585417	0.0887745	Selectedregion(SG region)	AMZ2	GO:0008237;GO:0008270
11_15030001	0.646187	0.0926162	Selectedregion(SG region)	LOC105613829	GO:0006508;GO:0008237;GO:0008241;GO:0016020
11_15030001	0.646187	0.0926162	Selectedregion(SG region)	KCNH6	GO:0005216;GO:0005249;GO:0006811;GO:0006813;GO:0016020;GO:0055085
11_15035001	0.946471	0.109973	Selectedregion(SG region)	LOC105613829	GO:0006508;GO:0008237;GO:0008241;GO:0016020
11_15035001	0.946471	0.109973	Selectedregion(SG region)	ACE	GO:0006508;GO:0008237;GO:0008241;GO:0016020
11_15040001	0.713273	0.0958972	Selectedregion(SG region)	LOC105613829	GO:0006508;GO:0008237;GO:0008241;GO:0016020
11_15040001	0.713273	0.0958972	Selectedregion(SG region)	ACE	GO:0006508;GO:0008237;GO:0008241;GO:0016020
11_16670001	0.641901	0.0869908	Selectedregion(SG region)	CDC27	GO:0005515
11_16675001	0.556565	0.0880357	Selectedregion(SG region)	CDC27	GO:0005515
11_22470001	0.558461	0.0830031	Selectedregion(SG region)	CASC3	-
11_22470001	0.558461	0.0830031	Selectedregion(SG region)	RAPGEFL1	-
11_22615001	0.74356	0.173532	Selectedregion(SG region)	PSMD3	GO:0000502;GO:0005515;GO:0030234;GO:0042176
11_22620001	0.801239	0.204178	Selectedregion(SG region)	PSMD3	GO:0000502;GO:0005515;GO:0030234;GO:0042176
11_22620001	0.801239	0.204178	Selectedregion(SG region)	GSDMA	-
11_22625001	0.77064	0.204023	Selectedregion(SG region)	PSMD3	GO:0000502;GO:0005515;GO:0030234;GO:0042176
11_22625001	0.77064	0.204023	Selectedregion(SG region)	GSDMA	-
11_22630001	0.617437	0.179324	Selectedregion(SG region)	PSMD3	GO:0000502;GO:0005515;GO:0030234;GO:0042176
11_22630001	0.617437	0.179324	Selectedregion(SG region)	GSDMA	-
11_23550001	1.14774	0.0950879	Selectedregion(SG region)	CWC25	-
11_23550001	1.14774	0.0950879	Selectedregion(SG region)	PIP4K2B	GO:0016307;GO:0046488
11_24395001	0.731531	0.0870122	Selectedregion(SG region)	SP2	GO:0003676
11_31710001	0.511565	0.12793	Selectedregion(SG region)	MYOCD	-
11_31715001	0.865974	0.159195	Selectedregion(SG region)	MYOCD	-
11_31720001	0.766263	0.153892	Selectedregion(SG region)	MYOCD	-
11_31725001	0.825114	0.132831	Selectedregion(SG region)	MYOCD	-
11_31730001	0.682652	0.140783	Selectedregion(SG region)	MYOCD	-
11_33560001	1.21354	0.0856178	Selectedregion(SG region)	MYH13	GO:0003774;GO:0003777;GO:0005515;GO:0005524;GO:0007018;GO:0008017;GO:0016459;GO:0051015
11_33565001	1.25866	0.0897999	Selectedregion(SG region)	MYH13	GO:0003774;GO:0003777;GO:0005515;GO:0005524;GO:0007018;GO:0008017;GO:0016459;GO:0051015
11_33570001	1.36047	0.0965366	Selectedregion(SG region)	MYH13	GO:0003774;GO:0003777;GO:0005515;GO:0005524;GO:0007018;GO:0008017;GO:0016459;GO:0051015
11_33575001	1.20833	0.0854914	Selectedregion(SG region)	MYH13	GO:0003774;GO:0003777;GO:0005515;GO:0005524;GO:0007018;GO:0008017;GO:0016459;GO:0051015
11_35110001	0.690935	0.0828851	Selectedregion(SG region)	ALOXE3	GO:0005506;GO:0005515;GO:0016702;GO:0046872;GO:0046983;GO:0055114
11_35195001	0.891158	0.0951974	Selectedregion(SG region)	GUCY2D	GO:0004383;GO:0004672;GO:0005524;GO:0006182;GO:0006468;GO:0009190;GO:0016849;GO:0035556
11_35200001	0.698423	0.0834009	Selectedregion(SG region)	GUCY2D	GO:0004383;GO:0004672;GO:0005524;GO:0006182;GO:0006468;GO:0009190;GO:0016849;GO:0035556
11_44260001	0.669689	0.122796	Selectedregion(SG region)	NF1	GO:0005488;GO:0007165;GO:0043087
11_44265001	0.693847	0.136782	Selectedregion(SG region)	NF1	GO:0005488;GO:0007165;GO:0043087
11_44270001	0.570584	0.120097	Selectedregion(SG region)	NF1	GO:0005488;GO:0007165;GO:0043087
11_44280001	0.507028	0.104352	Selectedregion(SG region)	NF1	GO:0005488;GO:0007165;GO:0043087
11_44345001	0.532344	0.107805	Selectedregion(SG region)	NF1	GO:0005488;GO:0007165;GO:0043087
11_44350001	0.580639	0.095952	Selectedregion(SG region)	NF1	GO:0005488;GO:0007165;GO:0043087
11_44360001	0.791793	0.0869636	Selectedregion(SG region)	NF1	GO:0005488;GO:0007165;GO:0043087
11_45135001	0.635206	0.0951925	Selectedregion(SG region)	RHBDL3	GO:0004252;GO:0005509;GO:0016021
11_45140001	0.875206	0.0945569	Selectedregion(SG region)	RHBDL3	GO:0004252;GO:0005509;GO:0016021
11_45140001	0.875206	0.0945569	Selectedregion(SG region)	C11H17orf75	-
11_45145001	0.904874	0.0868718	Selectedregion(SG region)	RHBDL3	GO:0004252;GO:0005509;GO:0016021
11_45145001	0.904874	0.0868718	Selectedregion(SG region)	C11H17orf75	-
11_51370001	0.594652	0.0852754	Selectedregion(SG region)	TBX2	GO:0003700;GO:0005634;GO:0006355
11_51375001	0.635269	0.0839917	Selectedregion(SG region)	TBX2	GO:0003700;GO:0005634;GO:0006355
11_52260001	0.632308	0.0876012	Selectedregion(SG region)	VMP1	-
11_52265001	0.657479	0.0960869	Selectedregion(SG region)	VMP1	-
11_52270001	0.634941	0.0845389	Selectedregion(SG region)	VMP1	-
11_52275001	0.636725	0.0830639	Selectedregion(SG region)	VMP1	-
11_52285001	0.539932	0.0852637	Selectedregion(SG region)	VMP1	-
11_52290001	0.534878	0.0846448	Selectedregion(SG region)	VMP1	-
11_52880001	0.50029	0.115196	Selectedregion(SG region)	PRR11	-
11_52890001	0.643421	0.0899824	Selectedregion(SG region)	SKA2	GO:0000940;GO:0005876;GO:0007059;GO:0008017;GO:0051301
11_53510001	0.545702	0.0935295	Selectedregion(SG region)	TEX14	GO:0004672;GO:0005515;GO:0005524;GO:0006468
11_59070001	0.58164	0.121676	Selectedregion(SG region)	KIF2B	GO:0003777;GO:0005524;GO:0007018;GO:0008017
11_59075001	0.641143	0.132562	Selectedregion(SG region)	KIF2B	GO:0003777;GO:0005524;GO:0007018;GO:0008017
11_59080001	0.685493	0.134732	Selectedregion(SG region)	KIF2B	GO:0003777;GO:0005524;GO:0007018;GO:0008017
11_59085001	0.63718	0.139119	Selectedregion(SG region)	KIF2B	GO:0003777;GO:0005524;GO:0007018;GO:0008017
11_59090001	0.597126	0.113217	Selectedregion(SG region)	KIF2B	GO:0003777;GO:0005524;GO:0007018;GO:0008017
11_59095001	0.553552	0.106813	Selectedregion(SG region)	KIF2B	GO:0003777;GO:0005524;GO:0007018;GO:0008017
11_59120001	0.504822	0.094347	Selectedregion(SG region)	KIF2B	GO:0003777;GO:0005524;GO:0007018;GO:0008017
11_59125001	0.556989	0.0845861	Selectedregion(SG region)	KIF2B	GO:0003777;GO:0005524;GO:0007018;GO:0008017
12_4520001	0.960656	0.0845105	Selectedregion(SG region)	IKBKE	GO:0004672;GO:0005524;GO:0006468
12_4525001	1.09807	0.0940907	Selectedregion(SG region)	IKBKE	GO:0004672;GO:0005524;GO:0006468
12_4525001	1.09807	0.0940907	Selectedregion(SG region)	RASSF5	GO:0007165;GO:0035556
12_4530001	1.0882	0.0883612	Selectedregion(SG region)	IKBKE	GO:0004672;GO:0005524;GO:0006468
12_4530001	1.0882	0.0883612	Selectedregion(SG region)	RASSF5	GO:0007165;GO:0035556
12_4535001	1.05043	0.10667	Selectedregion(SG region)	RASSF5	GO:0007165;GO:0035556
12_4540001	0.971684	0.124712	Selectedregion(SG region)	RASSF5	GO:0007165;GO:0035556
12_4545001	1.02271	0.131013	Selectedregion(SG region)	RASSF5	GO:0007165;GO:0035556
12_4550001	1.03823	0.146185	Selectedregion(SG region)	RASSF5	GO:0007165;GO:0035556
12_4555001	1.1751	0.13549	Selectedregion(SG region)	RASSF5	GO:0007165;GO:0035556
12_4560001	1.39374	0.121321	Selectedregion(SG region)	RASSF5	GO:0007165;GO:0035556
12_4565001	1.36089	0.119156	Selectedregion(SG region)	RASSF5	GO:0007165;GO:0035556
12_4570001	1.37565	0.146452	Selectedregion(SG region)	RASSF5	GO:0007165;GO:0035556
12_4575001	1.31943	0.167607	Selectedregion(SG region)	RASSF5	GO:0007165;GO:0035556
12_4580001	1.21361	0.176708	Selectedregion(SG region)	RASSF5	GO:0007165;GO:0035556
12_4585001	1.20616	0.18989	Selectedregion(SG region)	RASSF5	GO:0007165;GO:0035556
12_4590001	1.09945	0.161832	Selectedregion(SG region)	RASSF5	GO:0007165;GO:0035556
12_4595001	0.806886	0.120273	Selectedregion(SG region)	RASSF5	GO:0007165;GO:0035556
12_19315001	0.672669	0.093237	Selectedregion(SG region)	USH2A	GO:0003677;GO:0003707;GO:0005515;GO:0005634;GO:0006355;GO:0043401
12_28490001	0.645269	0.0878897	Selectedregion(SG region)	LBR	GO:0016020;GO:0016628;GO:0055114
12_28495001	0.618197	0.11001	Selectedregion(SG region)	LBR	GO:0016020;GO:0016628;GO:0055114
12_28500001	0.589945	0.115403	Selectedregion(SG region)	LBR	GO:0016020;GO:0016628;GO:0055114
12_28510001	0.552741	0.0961351	Selectedregion(SG region)	LBR	GO:0016020;GO:0016628;GO:0055114
12_28515001	0.523343	0.113353	Selectedregion(SG region)	LBR	GO:0016020;GO:0016628;GO:0055114
12_28520001	0.548982	0.123893	Selectedregion(SG region)	LBR	GO:0016020;GO:0016628;GO:0055114
12_28525001	0.555539	0.109889	Selectedregion(SG region)	LBR	GO:0016020;GO:0016628;GO:0055114
12_28530001	0.62887	0.118954	Selectedregion(SG region)	LBR	GO:0016020;GO:0016628;GO:0055114
12_28535001	0.732781	0.0992945	Selectedregion(SG region)	LBR	GO:0016020;GO:0016628;GO:0055114
12_28540001	0.77821	0.0833297	Selectedregion(SG region)	LBR	GO:0016020;GO:0016628;GO:0055114
12_28545001	1.02815	0.103087	Selectedregion(SG region)	LBR	GO:0016020;GO:0016628;GO:0055114
12_28605001	1.4509	0.0877186	Selectedregion(SG region)	LBR	GO:0016020;GO:0016628;GO:0055114
12_28610001	1.42773	0.0925882	Selectedregion(SG region)	LBR	GO:0016020;GO:0016628;GO:0055114
12_28615001	1.42286	0.0888851	Selectedregion(SG region)	LBR	GO:0016020;GO:0016628;GO:0055114
12_32760001	0.542185	0.09899	Selectedregion(SG region)	ADSS2	GO:0004019;GO:0005525;GO:0005737;GO:0006164;GO:0006167
12_32765001	0.538876	0.0908512	Selectedregion(SG region)	ADSS2	GO:0004019;GO:0005525;GO:0005737;GO:0006164;GO:0006167
12_38805001	0.642075	0.0824396	Selectedregion(SG region)	FMO4	GO:0004499;GO:0050660;GO:0050661;GO:0055114
12_39035001	0.541568	0.102137	Selectedregion(SG region)	VAMP4	GO:0016021;GO:0016192
12_39040001	0.549837	0.125829	Selectedregion(SG region)	VAMP4	GO:0016021;GO:0016192
12_40040001	0.535434	0.101742	Selectedregion(SG region)	SUCO	GO:0005164;GO:0005515;GO:0006915;GO:0006955;GO:0016020
12_40540001	0.941358	0.126932	Selectedregion(SG region)	TNFSF18	GO:0005515
12_40545001	0.95891	0.119722	Selectedregion(SG region)	TNFSF18	GO:0005515
12_40550001	0.881335	0.104833	Selectedregion(SG region)	TNFSF18	GO:0005515
12_52090001	0.674423	0.082083	Selectedregion(SG region)	FHAD1	GO:0005515
12_52100001	0.787006	0.0842433	Selectedregion(SG region)	FHAD1	GO:0005515
12_52140001	0.666654	0.0835487	Selectedregion(SG region)	FHAD1	GO:0005515
12_52145001	0.737862	0.0911872	Selectedregion(SG region)	FHAD1	GO:0005515
12_52160001	0.770298	0.0839948	Selectedregion(SG region)	FHAD1	GO:0005515
12_54700001	0.97165	0.0821247	Selectedregion(SG region)	AADACL3	GO:0008152;GO:0016787
12_54725001	1.06948	0.0861803	Selectedregion(SG region)	AADACL3	GO:0008152;GO:0016787
12_54730001	1.57221	0.102915	Selectedregion(SG region)	AADACL3	GO:0008152;GO:0016787
12_54735001	1.77844	0.102745	Selectedregion(SG region)	AADACL3	GO:0008152;GO:0016787
12_54740001	1.57936	0.0885804	Selectedregion(SG region)	AADACL3	GO:0008152;GO:0016787
12_55505001	0.675375	0.107366	Selectedregion(SG region)	RABGAP1L	GO:0005515
12_55510001	0.730751	0.107586	Selectedregion(SG region)	RABGAP1L	GO:0005515
12_55515001	0.720305	0.114484	Selectedregion(SG region)	RABGAP1L	GO:0005515
12_55520001	0.602588	0.120968	Selectedregion(SG region)	RABGAP1L	GO:0005515
12_57205001	0.74149	0.0987709	Selectedregion(SG region)	COP1	GO:0005515
12_57210001	1.01216	0.0820051	Selectedregion(SG region)	COP1	GO:0005515
12_58080001	0.521712	0.0940172	Selectedregion(SG region)	ASTN1	GO:0005515
12_58085001	0.535657	0.109045	Selectedregion(SG region)	ASTN1	GO:0005515
12_58090001	0.635566	0.124153	Selectedregion(SG region)	ASTN1	GO:0005515
12_61860001	0.552154	0.102574	Selectedregion(SG region)	KIAA1614	GO:0005515;GO:0016021
12_61865001	0.514762	0.112522	Selectedregion(SG region)	KIAA1614	GO:0005515;GO:0016021
12_62055001	0.787671	0.0840228	Selectedregion(SG region)	KIAA1614	GO:0005515;GO:0016021
12_62060001	0.77046	0.0843351	Selectedregion(SG region)	KIAA1614	GO:0005515;GO:0016021
12_80370001	0.870866	0.0896287	Selectedregion(SG region)	LGR6	GO:0005515;GO:0007186;GO:0016021;GO:0016500
12_80375001	0.931305	0.111113	Selectedregion(SG region)	LGR6	GO:0005515;GO:0007186;GO:0016021;GO:0016500
12_80380001	0.950936	0.122131	Selectedregion(SG region)	LGR6	GO:0005515;GO:0007186;GO:0016021;GO:0016500
12_80385001	1.02651	0.130949	Selectedregion(SG region)	LGR6	GO:0005515;GO:0007186;GO:0016021;GO:0016500
12_80390001	1.11549	0.141936	Selectedregion(SG region)	LGR6	GO:0005515;GO:0007186;GO:0016021;GO:0016500
12_80395001	1.12089	0.143548	Selectedregion(SG region)	LGR6	GO:0005515;GO:0007186;GO:0016021;GO:0016500
12_80400001	1.19356	0.149607	Selectedregion(SG region)	LGR6	GO:0005515;GO:0007186;GO:0016021;GO:0016500
12_80405001	1.19515	0.142881	Selectedregion(SG region)	LGR6	GO:0005515;GO:0007186;GO:0016021;GO:0016500
12_80410001	1.13537	0.097807	Selectedregion(SG region)	LGR6	GO:0005515;GO:0007186;GO:0016021;GO:0016500
12_80450001	1.48291	0.0910927	Selectedregion(SG region)	PTPN7	GO:0004725;GO:0006470;GO:0016311;GO:0016791
12_80450001	1.48291	0.0910927	Selectedregion(SG region)	LOC101111382	GO:0004725;GO:0005515;GO:0006470;GO:0016311;GO:0016791
12_80455001	1.52398	0.107482	Selectedregion(SG region)	ARL8A	GO:0005525;GO:0005622
12_80455001	1.52398	0.107482	Selectedregion(SG region)	PTPN7	GO:0004725;GO:0006470;GO:0016311;GO:0016791
12_80455001	1.52398	0.107482	Selectedregion(SG region)	LOC101111382	GO:0004725;GO:0005515;GO:0006470;GO:0016311;GO:0016791
12_80460001	1.47577	0.10479	Selectedregion(SG region)	ARL8A	GO:0005525;GO:0005622
12_80460001	1.47577	0.10479	Selectedregion(SG region)	PTPN7	GO:0004725;GO:0006470;GO:0016311;GO:0016791
12_80465001	1.24839	0.0847866	Selectedregion(SG region)	ARL8A	GO:0005525;GO:0005622
12_80465001	1.24839	0.0847866	Selectedregion(SG region)	PTPN7	GO:0004725;GO:0006470;GO:0016311;GO:0016791
12_80465001	1.24839	0.0847866	Selectedregion(SG region)	GPR37L1	GO:0004930;GO:0007186;GO:0016021
12_80470001	1.30416	0.0909099	Selectedregion(SG region)	ARL8A	GO:0005525;GO:0005622
12_80470001	1.30416	0.0909099	Selectedregion(SG region)	GPR37L1	GO:0004930;GO:0007186;GO:0016021
12_80565001	1.01491	0.0836375	Selectedregion(SG region)	TIMM17A	GO:0005744;GO:0006886;GO:0015450
12_80565001	1.01491	0.0836375	Selectedregion(SG region)	LMOD1	GO:0003779;GO:0005523;GO:0051694
12_80570001	1.13958	0.0906401	Selectedregion(SG region)	TIMM17A	GO:0005744;GO:0006886;GO:0015450
12_80570001	1.13958	0.0906401	Selectedregion(SG region)	LMOD1	GO:0003779;GO:0005523;GO:0051694
13_20445001	0.510263	0.0834426	Selectedregion(SG region)	MALRD1	GO:0005515;GO:0016020
13_23165001	0.611188	0.0890706	Selectedregion(SG region)	PIP4K2A	GO:0016307;GO:0046488
13_23170001	0.564973	0.0833627	Selectedregion(SG region)	PIP4K2A	GO:0016307;GO:0046488
13_23225001	0.787784	0.0886547	Selectedregion(SG region)	PIP4K2A	GO:0016307;GO:0046488
13_28595001	0.583031	0.0911314	Selectedregion(SG region)	CDNF	-
13_28600001	0.542801	0.0869033	Selectedregion(SG region)	CDNF	-
13_28965001	0.561026	0.089362	Selectedregion(SG region)	RPP38	GO:0005634;GO:0009058;GO:0016788
13_28970001	0.692957	0.0967623	Selectedregion(SG region)	RPP38	GO:0005634;GO:0009058;GO:0016788
13_33090001	1.24005	0.0880764	Selectedregion(SG region)	ZEB1	GO:0003676;GO:0003677
13_33095001	1.15856	0.0863885	Selectedregion(SG region)	ZEB1	GO:0003676;GO:0003677
13_33100001	0.791933	0.0821478	Selectedregion(SG region)	ZEB1	GO:0003676;GO:0003677
13_35500001	0.584091	0.0845895	Selectedregion(SG region)	WAC	GO:0005515
13_35505001	0.686259	0.093281	Selectedregion(SG region)	WAC	GO:0005515
13_35510001	0.67684	0.0852223	Selectedregion(SG region)	WAC	GO:0005515
13_35515001	0.725382	0.0837829	Selectedregion(SG region)	WAC	GO:0005515
13_35520001	0.726393	0.0824586	Selectedregion(SG region)	WAC	GO:0005515
13_35530001	0.684989	0.0847496	Selectedregion(SG region)	WAC	GO:0005515
13_35560001	0.672654	0.0851274	Selectedregion(SG region)	WAC	GO:0005515
13_35570001	0.724316	0.0932509	Selectedregion(SG region)	WAC	GO:0005515
13_42805001	0.703251	0.142633	Selectedregion(SG region)	UCN3	GO:0005179;GO:0005576
13_42810001	0.722789	0.148402	Selectedregion(SG region)	UCN3	GO:0005179;GO:0005576
13_42815001	0.754816	0.13552	Selectedregion(SG region)	UCN3	GO:0005179;GO:0005576
13_42820001	0.93129	0.0969335	Selectedregion(SG region)	UCN3	GO:0005179;GO:0005576
13_42830001	0.842907	0.0863631	Selectedregion(SG region)	LOC101107119	GO:0016491;GO:0055114
13_42835001	0.730207	0.091872	Selectedregion(SG region)	LOC101107119	GO:0016491;GO:0055114
13_42840001	0.765789	0.12236	Selectedregion(SG region)	LOC101107119	GO:0016491;GO:0055114
13_42845001	0.871938	0.174272	Selectedregion(SG region)	LOC101107119	GO:0016491;GO:0055114
13_42850001	0.981921	0.193917	Selectedregion(SG region)	LOC101107119	GO:0016491;GO:0055114
13_42855001	1.08761	0.185694	Selectedregion(SG region)	LOC101107119	GO:0016491;GO:0055114
13_42860001	1.0556	0.163857	Selectedregion(SG region)	LOC101107119	GO:0016491;GO:0055114
13_42865001	0.983056	0.117501	Selectedregion(SG region)	LOC101107119	GO:0016491;GO:0055114
13_42870001	0.97766	0.0939154	Selectedregion(SG region)	LOC101107119	GO:0016491;GO:0055114
13_42890001	1.30933	0.0897116	Selectedregion(SG region)	LOC101107119	GO:0016491;GO:0055114
13_42895001	1.59472	0.122962	Selectedregion(SG region)	LOC101107119	GO:0016491;GO:0055114
13_42910001	1.30085	0.0918868	Selectedregion(SG region)	LOC101106610	GO:0016491;GO:0055114
13_42920001	1.16093	0.0910735	Selectedregion(SG region)	LOC101106610	GO:0016491;GO:0055114
13_42925001	1.13867	0.0921937	Selectedregion(SG region)	LOC101106610	GO:0016491;GO:0055114
13_42930001	1.1628	0.0852739	Selectedregion(SG region)	LOC101106610	GO:0016491;GO:0055114
13_42930001	1.1628	0.0852739	Selectedregion(SG region)	LOC114108656	GO:0016491;GO:0055114
13_43065001	0.647297	0.0887299	Selectedregion(SG region)	LOC121815985	GO:0016491;GO:0055114
13_43070001	0.657157	0.0919046	Selectedregion(SG region)	LOC121815985	GO:0016491;GO:0055114
13_43355001	0.52737	0.103968	Selectedregion(SG region)	PGFS	GO:0016491;GO:0055114
13_43365001	0.511943	0.1158	Selectedregion(SG region)	PGFS	GO:0016491;GO:0055114
13_43370001	0.539069	0.108693	Selectedregion(SG region)	PGFS	GO:0016491;GO:0055114
13_43375001	0.596719	0.0908969	Selectedregion(SG region)	PGFS	GO:0016491;GO:0055114
13_45860001	0.686415	0.086414	Selectedregion(SG region)	ADARB2	GO:0003723;GO:0004000;GO:0006396
13_45865001	0.638226	0.0919753	Selectedregion(SG region)	ADARB2	GO:0003723;GO:0004000;GO:0006396
13_45870001	0.700862	0.105031	Selectedregion(SG region)	ADARB2	GO:0003723;GO:0004000;GO:0006396
13_45875001	0.583684	0.0986114	Selectedregion(SG region)	ADARB2	GO:0003723;GO:0004000;GO:0006396
13_46955001	0.595716	0.155273	Selectedregion(SG region)	SLC23A2	GO:0005215;GO:0016020;GO:0022857;GO:0055085
13_51400001	0.718527	0.0925982	Selectedregion(SG region)	ATRN	GO:0005515
13_51405001	0.518722	0.108476	Selectedregion(SG region)	ATRN	GO:0005515
13_53100001	1.46839	0.0982638	Selectedregion(SG region)	LOC121816180	-
13_53105001	1.99123	0.133125	Selectedregion(SG region)	LOC121816180	-
13_53110001	1.93133	0.129535	Selectedregion(SG region)	LOC121816180	-
13_53115001	1.63999	0.100355	Selectedregion(SG region)	LOC121816180	-
13_53120001	1.04243	0.0839826	Selectedregion(SG region)	LOC121816180	-
13_53335001	0.499417	0.0837872	Selectedregion(SG region)	GINS1	GO:0000811;GO:0006260
13_53340001	0.608586	0.101753	Selectedregion(SG region)	GINS1	GO:0000811;GO:0006260
13_53345001	0.727017	0.118996	Selectedregion(SG region)	GINS1	GO:0000811;GO:0006260
13_53350001	0.72945	0.117586	Selectedregion(SG region)	GINS1	GO:0000811;GO:0006260
13_53355001	0.675604	0.0882339	Selectedregion(SG region)	GINS1	GO:0000811;GO:0006260
13_53385001	0.606014	0.0884341	Selectedregion(SG region)	PCMTD2	-
13_53390001	0.733656	0.107327	Selectedregion(SG region)	PCMTD2	-
13_53395001	0.591956	0.0940055	Selectedregion(SG region)	PCMTD2	-
13_53400001	0.653205	0.10592	Selectedregion(SG region)	PCMTD2	-
13_53875001	1.79784	0.0829138	Selectedregion(SG region)	SRMS	GO:0004672;GO:0004713;GO:0005515;GO:0005524;GO:0006468
13_53875001	1.79784	0.0829138	Selectedregion(SG region)	PPDPF	GO:0007275;GO:0030154
13_53880001	1.97519	0.0905282	Selectedregion(SG region)	SRMS	GO:0004672;GO:0004713;GO:0005515;GO:0005524;GO:0006468
13_53880001	1.97519	0.0905282	Selectedregion(SG region)	PPDPF	GO:0007275;GO:0030154
13_53885001	2.05008	0.101878	Selectedregion(SG region)	SRMS	GO:0004672;GO:0004713;GO:0005515;GO:0005524;GO:0006468
13_53885001	2.05008	0.101878	Selectedregion(SG region)	PPDPF	GO:0007275;GO:0030154
13_53890001	2.14789	0.0987048	Selectedregion(SG region)	EEF1A2	GO:0003746;GO:0003924;GO:0005525;GO:0005737;GO:0006414
13_53895001	1.85449	0.0833922	Selectedregion(SG region)	EEF1A2	GO:0003746;GO:0003924;GO:0005525;GO:0005737;GO:0006414
13_53950001	1.77239	0.105424	Selectedregion(SG region)	KCNQ2	GO:0005267;GO:0016020
13_53955001	2.23806	0.154585	Selectedregion(SG region)	KCNQ2	GO:0005267;GO:0016020
13_53960001	2.77652	0.221783	Selectedregion(SG region)	KCNQ2	GO:0005267;GO:0016020
13_53965001	3.2141	0.250228	Selectedregion(SG region)	KCNQ2	GO:0005267;GO:0016020
13_53980001	2.44685	0.159826	Selectedregion(SG region)	CHRNA4	GO:0004888;GO:0005216;GO:0005230;GO:0006811;GO:0016021;GO:0022848;GO:0034220;GO:0045211
13_53995001	1.92359	0.0833197	Selectedregion(SG region)	CHRNA4	GO:0004888;GO:0005216;GO:0005230;GO:0006811;GO:0016021;GO:0022848;GO:0034220;GO:0045211
13_53995001	1.92359	0.0833197	Selectedregion(SG region)	LOC101112800	GO:0005096;GO:0005515
13_54000001	2.01663	0.0995772	Selectedregion(SG region)	CHRNA4	GO:0004888;GO:0005216;GO:0005230;GO:0006811;GO:0016021;GO:0022848;GO:0034220;GO:0045211
13_54000001	2.01663	0.0995772	Selectedregion(SG region)	LOC101112800	GO:0005096;GO:0005515
13_54005001	2.18598	0.126199	Selectedregion(SG region)	CHRNA4	GO:0004888;GO:0005216;GO:0005230;GO:0006811;GO:0016021;GO:0022848;GO:0034220;GO:0045211
13_54005001	2.18598	0.126199	Selectedregion(SG region)	LOC101112800	GO:0005096;GO:0005515
13_54010001	2.29721	0.141809	Selectedregion(SG region)	LOC101112800	GO:0005096;GO:0005515
13_54015001	1.86469	0.170685	Selectedregion(SG region)	LOC101112800	GO:0005096;GO:0005515
13_54020001	1.25913	0.11164	Selectedregion(SG region)	LOC101112800	GO:0005096;GO:0005515
13_54555001	0.501829	0.113958	Selectedregion(SG region)	GATA5	GO:0003677;GO:0003700;GO:0005634;GO:0006355;GO:0008270;GO:0043565;GO:0045893
13_54900001	0.529634	0.124384	Selectedregion(SG region)	TAF4	GO:0003700;GO:0005669;GO:0006352;GO:0006355;GO:0046982
13_54900001	0.529634	0.124384	Selectedregion(SG region)	CDH4	GO:0005509;GO:0005886;GO:0007155;GO:0007156;GO:0016020
13_54905001	0.669428	0.152907	Selectedregion(SG region)	TAF4	GO:0003700;GO:0005669;GO:0006352;GO:0006355;GO:0046982
13_54905001	0.669428	0.152907	Selectedregion(SG region)	CDH4	GO:0005509;GO:0005886;GO:0007155;GO:0007156;GO:0016020
13_54910001	0.785252	0.181353	Selectedregion(SG region)	CDH4	GO:0005509;GO:0005886;GO:0007155;GO:0007156;GO:0016020
13_54915001	0.52224	0.175613	Selectedregion(SG region)	CDH4	GO:0005509;GO:0005886;GO:0007155;GO:0007156;GO:0016020
13_56800001	0.820973	0.0890524	Selectedregion(SG region)	EDN3	GO:0005576;GO:0019229
13_56805001	0.888586	0.0853767	Selectedregion(SG region)	EDN3	GO:0005576;GO:0019229
13_56810001	0.845418	0.0882516	Selectedregion(SG region)	EDN3	GO:0005576;GO:0019229
13_56815001	0.834673	0.0856556	Selectedregion(SG region)	EDN3	GO:0005576;GO:0019229
13_56825001	1.18707	0.109242	Selectedregion(SG region)	EDN3	GO:0005576;GO:0019229
13_56830001	1.28217	0.108984	Selectedregion(SG region)	EDN3	GO:0005576;GO:0019229
13_56835001	1.11222	0.113667	Selectedregion(SG region)	EDN3	GO:0005576;GO:0019229
13_59585001	0.797606	0.0875882	Selectedregion(SG region)	RAD21L1	GO:0000228
13_59590001	1.06145	0.105827	Selectedregion(SG region)	RAD21L1	GO:0000228
13_59595001	0.815267	0.107854	Selectedregion(SG region)	RAD21L1	GO:0000228
13_59600001	0.688652	0.0929084	Selectedregion(SG region)	RAD21L1	GO:0000228
13_59600001	0.688652	0.0929084	Selectedregion(SG region)	TMEM74B	-
13_59605001	0.696317	0.0870714	Selectedregion(SG region)	TMEM74B	-
13_60795001	0.525468	0.1012	Selectedregion(SG region)	REM1	GO:0003924;GO:0005525;GO:0007165;GO:0016020;GO:1901842
13_60840001	0.719955	0.0860759	Selectedregion(SG region)	HM13	GO:0004190;GO:0016021
13_60845001	0.698687	0.0914751	Selectedregion(SG region)	HM13	GO:0004190;GO:0016021
13_60850001	0.698453	0.088714	Selectedregion(SG region)	HM13	GO:0004190;GO:0016021
13_60855001	0.664629	0.0877801	Selectedregion(SG region)	HM13	GO:0004190;GO:0016021
13_60860001	0.634527	0.105421	Selectedregion(SG region)	HM13	GO:0004190;GO:0016021
13_60865001	0.659213	0.10594	Selectedregion(SG region)	HM13	GO:0004190;GO:0016021
13_60900001	0.536979	0.125975	Selectedregion(SG region)	ID1	GO:0046983
13_60905001	0.61249	0.0966526	Selectedregion(SG region)	LOC101102327	GO:0004129
13_61310001	0.6553	0.0883526	Selectedregion(SG region)	HCK	GO:0004672;GO:0004713;GO:0005515;GO:0005524;GO:0006468
13_61315001	0.636079	0.117602	Selectedregion(SG region)	HCK	GO:0004672;GO:0004713;GO:0005515;GO:0005524;GO:0006468
13_61320001	0.55473	0.117249	Selectedregion(SG region)	HCK	GO:0004672;GO:0004713;GO:0005515;GO:0005524;GO:0006468
13_61525001	0.595099	0.100459	Selectedregion(SG region)	ASXL1	GO:0003677;GO:0003777;GO:0005524;GO:0007018;GO:0008017
13_61530001	0.649613	0.1182	Selectedregion(SG region)	ASXL1	GO:0003677;GO:0003777;GO:0005524;GO:0007018;GO:0008017
13_61535001	0.647846	0.124823	Selectedregion(SG region)	ASXL1	GO:0003677;GO:0003777;GO:0005524;GO:0007018;GO:0008017
13_61540001	0.502652	0.0946908	Selectedregion(SG region)	ASXL1	GO:0003677;GO:0003777;GO:0005524;GO:0007018;GO:0008017
13_62210001	0.586808	0.0928276	Selectedregion(SG region)	BPIFB4	GO:0008289
13_62790001	0.721438	0.0875326	Selectedregion(SG region)	LOC101108675	GO:0008289
13_64830001	0.671183	0.106861	Selectedregion(SG region)	ERGIC3	-
13_64830001	0.671183	0.106861	Selectedregion(SG region)	LOC101120595	GO:0016021
13_64835001	0.618257	0.0972272	Selectedregion(SG region)	ERGIC3	-
13_64835001	0.618257	0.0972272	Selectedregion(SG region)	LOC101120595	GO:0016021
13_64840001	0.728061	0.111995	Selectedregion(SG region)	ERGIC3	-
13_64840001	0.728061	0.111995	Selectedregion(SG region)	LOC101120595	GO:0016021
13_64845001	0.642349	0.088058	Selectedregion(SG region)	LOC101120595	GO:0016021
13_70875001	0.59195	0.0825454	Selectedregion(SG region)	PTPRT	GO:0004725;GO:0005515;GO:0006470;GO:0016311;GO:0016791
13_70880001	0.681535	0.0974792	Selectedregion(SG region)	PTPRT	GO:0004725;GO:0005515;GO:0006470;GO:0016311;GO:0016791
13_70885001	0.69099	0.113134	Selectedregion(SG region)	PTPRT	GO:0004725;GO:0005515;GO:0006470;GO:0016311;GO:0016791
13_70890001	0.641169	0.121286	Selectedregion(SG region)	PTPRT	GO:0004725;GO:0005515;GO:0006470;GO:0016311;GO:0016791
13_70895001	0.737126	0.109458	Selectedregion(SG region)	PTPRT	GO:0004725;GO:0005515;GO:0006470;GO:0016311;GO:0016791
13_70900001	0.666038	0.08528	Selectedregion(SG region)	PTPRT	GO:0004725;GO:0005515;GO:0006470;GO:0016311;GO:0016791
13_76165001	0.623561	0.120056	Selectedregion(SG region)	NCOA3	GO:0003713;GO:0005634;GO:0006355;GO:0035257;GO:0046983
13_76215001	0.513326	0.0945061	Selectedregion(SG region)	NCOA3	GO:0003713;GO:0005634;GO:0006355;GO:0035257;GO:0046983
13_76215001	0.513326	0.0945061	Selectedregion(SG region)	SULF2	GO:0003824;GO:0005509;GO:0005783;GO:0005794;GO:0008152;GO:0008484;GO:0009986
14_1375001	0.498986	0.0840927	Selectedregion(SG region)	GLG1	GO:0000139;GO:0016020
14_2305001	0.617097	0.0857913	Selectedregion(SG region)	GABARAPL2	-
14_2310001	0.603693	0.0964412	Selectedregion(SG region)	GABARAPL2	-
14_3150001	0.543242	0.0958376	Selectedregion(SG region)	CNTNAP4	-
14_3155001	0.588692	0.106814	Selectedregion(SG region)	CNTNAP4	-
14_3160001	0.58107	0.13161	Selectedregion(SG region)	CNTNAP4	-
14_3165001	0.627216	0.137026	Selectedregion(SG region)	CNTNAP4	-
14_3170001	0.673128	0.0973007	Selectedregion(SG region)	CNTNAP4	-
14_14200001	0.666408	0.107998	Selectedregion(SG region)	DEF8	GO:0035556
14_14205001	0.924755	0.131788	Selectedregion(SG region)	DEF8	GO:0035556
14_14210001	1.51514	0.163376	Selectedregion(SG region)	LOC101113264	GO:0004222;GO:0005524;GO:0006508;GO:0008270;GO:0016020;GO:0016021
14_14210001	1.51514	0.163376	Selectedregion(SG region)	DEF8	GO:0035556
14_14215001	0.91937	0.123175	Selectedregion(SG region)	LOC101113264	GO:0004222;GO:0005524;GO:0006508;GO:0008270;GO:0016020;GO:0016021
14_14215001	0.91937	0.123175	Selectedregion(SG region)	DEF8	GO:0035556
14_15165001	0.536371	0.0873498	Selectedregion(SG region)	ITFG1	-
14_15170001	0.50554	0.0876655	Selectedregion(SG region)	ITFG1	-
14_24990001	0.509651	0.102938	Selectedregion(SG region)	COQ9	GO:0006744
14_24990001	0.509651	0.102938	Selectedregion(SG region)	DOK4	-
14_24990001	0.509651	0.102938	Selectedregion(SG region)	POLR2C	GO:0003677;GO:0003899;GO:0006351;GO:0046983
14_54865001	0.662709	0.106846	Selectedregion(SG region)	SYNGR4	GO:0016020
14_54865001	0.662709	0.106846	Selectedregion(SG region)	KDELR1	GO:0006621;GO:0016021;GO:0046923
14_54865001	0.662709	0.106846	Selectedregion(SG region)	GRIN2D	GO:0004872;GO:0004970;GO:0005216;GO:0005234;GO:0005515;GO:0006811;GO:0016020
14_54870001	0.634076	0.0841594	Selectedregion(SG region)	KDELR1	GO:0006621;GO:0016021;GO:0046923
14_54870001	0.634076	0.0841594	Selectedregion(SG region)	GRIN2D	GO:0004872;GO:0004970;GO:0005216;GO:0005234;GO:0005515;GO:0006811;GO:0016020
15_265001	2.10812	0.0823404	Selectedregion(SG region)	LOC101113267	GO:0004930;GO:0004984;GO:0007186;GO:0016021
15_2920001	0.635709	0.0929837	Selectedregion(SG region)	CASP1	GO:0004197;GO:0006508;GO:0008234;GO:0042981
15_2925001	1.50674	0.13106	Selectedregion(SG region)	CASP1	GO:0004197;GO:0006508;GO:0008234;GO:0042981
15_2930001	1.73494	0.131052	Selectedregion(SG region)	CASP1	GO:0004197;GO:0006508;GO:0008234;GO:0042981
15_2935001	1.98032	0.163754	Selectedregion(SG region)	CASP1	GO:0004197;GO:0006508;GO:0008234;GO:0042981
15_2940001	2.14751	0.171777	Selectedregion(SG region)	CASP1	GO:0004197;GO:0006508;GO:0008234;GO:0042981
15_2945001	2.5009	0.199329	Selectedregion(SG region)	CASP1	GO:0004197;GO:0006508;GO:0008234;GO:0042981
15_2950001	1.90179	0.214289	Selectedregion(SG region)	CASP1	GO:0004197;GO:0006508;GO:0008234;GO:0042981
15_2955001	1.34621	0.195214	Selectedregion(SG region)	CASP1	GO:0004197;GO:0006508;GO:0008234;GO:0042981
15_2960001	1.23348	0.215323	Selectedregion(SG region)	CASP1	GO:0004197;GO:0006508;GO:0008234;GO:0042981
15_2965001	0.69976	0.170931	Selectedregion(SG region)	CASP1	GO:0004197;GO:0006508;GO:0008234;GO:0042981
15_2970001	0.752208	0.15659	Selectedregion(SG region)	CASP1	GO:0004197;GO:0006508;GO:0008234;GO:0042981
15_2975001	0.772249	0.155257	Selectedregion(SG region)	CASP1	GO:0004197;GO:0006508;GO:0008234;GO:0042981
15_5255001	0.578976	0.0997772	Selectedregion(SG region)	DYNC2H1	GO:0003777;GO:0005524;GO:0007018;GO:0016887;GO:0030286
15_5260001	0.522169	0.093128	Selectedregion(SG region)	DYNC2H1	GO:0003777;GO:0005524;GO:0007018;GO:0016887;GO:0030286
15_28060001	0.93525	0.105863	Selectedregion(SG region)	DSCAML1	GO:0005216;GO:0005515;GO:0006811;GO:0016020
15_28065001	0.706414	0.0972405	Selectedregion(SG region)	DSCAML1	GO:0005216;GO:0005515;GO:0006811;GO:0016020
15_37800001	1.47782	0.0923227	Selectedregion(SG region)	PDE3B	GO:0004114;GO:0007165;GO:0008081
15_37805001	1.73249	0.0871984	Selectedregion(SG region)	PDE3B	GO:0004114;GO:0007165;GO:0008081
15_37810001	1.84684	0.0841945	Selectedregion(SG region)	PDE3B	GO:0004114;GO:0007165;GO:0008081
15_37815001	1.62313	0.0914304	Selectedregion(SG region)	PDE3B	GO:0004114;GO:0007165;GO:0008081
15_37825001	0.816435	0.0837517	Selectedregion(SG region)	PDE3B	GO:0004114;GO:0007165;GO:0008081
15_43140001	0.589868	0.0928148	Selectedregion(SG region)	TMEM41B	-
15_43195001	0.54815	0.0956299	Selectedregion(SG region)	DENND5A	GO:0005515
15_43200001	0.609776	0.0956162	Selectedregion(SG region)	DENND5A	GO:0005515
15_43285001	0.914301	0.0948559	Selectedregion(SG region)	DENND5A	GO:0005515
15_43290001	1.17102	0.0977534	Selectedregion(SG region)	DENND5A	GO:0005515
15_43295001	1.05787	0.0845135	Selectedregion(SG region)	DENND5A	GO:0005515
15_49165001	1.0734	0.098952	Selectedregion(SG region)	LOC101116254	GO:0004930;GO:0004984;GO:0007186;GO:0016021
15_49565001	1.68897	0.0830839	Selectedregion(SG region)	LOC101120356	GO:0004930;GO:0004984;GO:0007186;GO:0016021
15_49580001	0.555986	0.0821278	Selectedregion(SG region)	LOC101120602	GO:0004984;GO:0007186;GO:0016021
15_50000001	1.46749	0.0869633	Selectedregion(SG region)	LOC101123408	GO:0004984;GO:0007186;GO:0016021
15_50005001	1.84491	0.0830466	Selectedregion(SG region)	LOC101123408	GO:0004984;GO:0007186;GO:0016021
15_50460001	0.672358	0.159574	Selectedregion(SG region)	LOC101117960	GO:0003956;GO:0006471
15_50460001	0.672358	0.159574	Selectedregion(SG region)	XNDC1N	GO:0000012;GO:0003684;GO:0005216;GO:0005262;GO:0005634;GO:0006811;GO:0016020;GO:0016021;GO:0055085;GO:0070588
15_50465001	0.747332	0.155716	Selectedregion(SG region)	LOC101117960	GO:0003956;GO:0006471
15_50465001	0.747332	0.155716	Selectedregion(SG region)	XNDC1N	GO:0000012;GO:0003684;GO:0005216;GO:0005262;GO:0005634;GO:0006811;GO:0016020;GO:0016021;GO:0055085;GO:0070588
15_50470001	0.747328	0.149467	Selectedregion(SG region)	XNDC1N	GO:0000012;GO:0003684;GO:0005216;GO:0005262;GO:0005634;GO:0006811;GO:0016020;GO:0016021;GO:0055085;GO:0070588
15_50475001	0.539337	0.110857	Selectedregion(SG region)	XNDC1N	GO:0000012;GO:0003684;GO:0005216;GO:0005262;GO:0005634;GO:0006811;GO:0016020;GO:0016021;GO:0055085;GO:0070588
15_50915001	0.505497	0.12129	Selectedregion(SG region)	PDE2A	GO:0004114;GO:0005515;GO:0005524;GO:0007165;GO:0008081
15_50920001	0.54059	0.118906	Selectedregion(SG region)	PDE2A	GO:0004114;GO:0005515;GO:0005524;GO:0007165;GO:0008081
15_50925001	0.552177	0.0975125	Selectedregion(SG region)	PDE2A	GO:0004114;GO:0005515;GO:0005524;GO:0007165;GO:0008081
15_53825001	0.718386	0.0961008	Selectedregion(SG region)	LOC101107387	GO:0016747
15_53825001	0.718386	0.0961008	Selectedregion(SG region)	LOC101107135	GO:0016747
15_62345001	0.620775	0.0936656	Selectedregion(SG region)	CCDC73	GO:0030001;GO:0046872
15_79850001	0.655077	0.0944618	Selectedregion(SG region)	TNKS1BP1	-
15_79855001	0.566869	0.0940972	Selectedregion(SG region)	TNKS1BP1	-
15_80000001	0.60331	0.115529	Selectedregion(SG region)	SLC43A3	GO:0006955;GO:0016021;GO:0055085
15_80005001	0.807502	0.151506	Selectedregion(SG region)	SLC43A3	GO:0006955;GO:0016021;GO:0055085
15_80010001	0.859204	0.156599	Selectedregion(SG region)	SLC43A3	GO:0006955;GO:0016021;GO:0055085
15_80015001	0.822345	0.144762	Selectedregion(SG region)	SLC43A3	GO:0006955;GO:0016021;GO:0055085
15_80020001	0.768742	0.116391	Selectedregion(SG region)	SLC43A3	GO:0006955;GO:0016021;GO:0055085
15_81185001	0.587298	0.138273	Selectedregion(SG region)	ZFP91	GO:0003676
15_81185001	0.587298	0.138273	Selectedregion(SG region)	LPXN	-
15_81195001	0.557282	0.145162	Selectedregion(SG region)	ZFP91	GO:0003676
16_5090001	0.502943	0.0886464	Selectedregion(SG region)	STC2	GO:0005179;GO:0005576
16_5095001	0.55277	0.0907461	Selectedregion(SG region)	STC2	GO:0005179;GO:0005576
16_5100001	0.714669	0.084784	Selectedregion(SG region)	STC2	GO:0005179;GO:0005576
16_14210001	0.524249	0.0841197	Selectedregion(SG region)	ADAMTS6	GO:0004222;GO:0006508;GO:0008233;GO:0008237
16_18065001	0.93598	0.0926171	Selectedregion(SG region)	ZSWIM6	GO:0008270
16_18070001	0.917662	0.103098	Selectedregion(SG region)	ZSWIM6	GO:0008270
16_18075001	0.913435	0.113247	Selectedregion(SG region)	ZSWIM6	GO:0008270
16_18080001	0.986112	0.118433	Selectedregion(SG region)	ZSWIM6	GO:0008270
16_18085001	1.0018	0.123628	Selectedregion(SG region)	ZSWIM6	GO:0008270
16_18090001	0.948402	0.119784	Selectedregion(SG region)	ZSWIM6	GO:0008270
16_18095001	0.833113	0.104496	Selectedregion(SG region)	ZSWIM6	GO:0008270
16_18100001	0.707627	0.0892781	Selectedregion(SG region)	ZSWIM6	GO:0008270
16_18110001	0.807618	0.0890994	Selectedregion(SG region)	ZSWIM6	GO:0008270
16_18115001	1.03208	0.126617	Selectedregion(SG region)	ZSWIM6	GO:0008270
16_18120001	0.976045	0.120419	Selectedregion(SG region)	ZSWIM6	GO:0008270
16_18125001	0.923723	0.11631	Selectedregion(SG region)	ZSWIM6	GO:0008270
16_18130001	0.801531	0.112993	Selectedregion(SG region)	ZSWIM6	GO:0008270
16_22285001	0.507667	0.0929348	Selectedregion(SG region)	MIER3	GO:0003677
16_29445001	0.726098	0.0830627	Selectedregion(SG region)	HCN1	GO:0005216;GO:0005249;GO:0006811;GO:0006813;GO:0016020;GO:0055085
16_29450001	0.566103	0.100814	Selectedregion(SG region)	HCN1	GO:0005216;GO:0005249;GO:0006811;GO:0006813;GO:0016020;GO:0055085
16_29480001	0.510125	0.0824739	Selectedregion(SG region)	HCN1	GO:0005216;GO:0005249;GO:0006811;GO:0006813;GO:0016020;GO:0055085
16_31270001	0.658095	0.0988924	Selectedregion(SG region)	NNT	GO:0008746;GO:0015992;GO:0016491;GO:0055114
16_31275001	0.820744	0.0899117	Selectedregion(SG region)	NNT	GO:0008746;GO:0015992;GO:0016491;GO:0055114
16_31280001	0.791285	0.089873	Selectedregion(SG region)	NNT	GO:0008746;GO:0015992;GO:0016491;GO:0055114
16_32140001	0.636995	0.0916887	Selectedregion(SG region)	GHR	GO:0004896;GO:0005515;GO:0016020
16_32145001	0.687235	0.105221	Selectedregion(SG region)	GHR	GO:0004896;GO:0005515;GO:0016020
16_32150001	0.709872	0.120818	Selectedregion(SG region)	GHR	GO:0004896;GO:0005515;GO:0016020
16_32155001	0.703464	0.117764	Selectedregion(SG region)	GHR	GO:0004896;GO:0005515;GO:0016020
16_32160001	0.683395	0.103277	Selectedregion(SG region)	GHR	GO:0004896;GO:0005515;GO:0016020
16_32165001	0.672495	0.0887893	Selectedregion(SG region)	GHR	GO:0004896;GO:0005515;GO:0016020
16_39085001	0.547769	0.0904024	Selectedregion(SG region)	PR	GO:0004896;GO:0005515;GO:0016020
16_39090001	0.604294	0.108853	Selectedregion(SG region)	PR	GO:0004896;GO:0005515;GO:0016020
16_39095001	0.685065	0.111616	Selectedregion(SG region)	PR	GO:0004896;GO:0005515;GO:0016020
16_41755001	1.36341	0.0868649	Selectedregion(SG region)	PDZD2	GO:0005515
16_41760001	1.15022	0.0895652	Selectedregion(SG region)	PDZD2	GO:0005515
16_41765001	1.08091	0.084058	Selectedregion(SG region)	PDZD2	GO:0005515
16_56485001	0.634119	0.0853464	Selectedregion(SG region)	MYO10	GO:0003774;GO:0003777;GO:0005515;GO:0005524;GO:0005856;GO:0007018;GO:0007165;GO:0008017;GO:0016459
16_56490001	0.722803	0.0978111	Selectedregion(SG region)	MYO10	GO:0003774;GO:0003777;GO:0005515;GO:0005524;GO:0005856;GO:0007018;GO:0007165;GO:0008017;GO:0016459
16_56495001	0.729117	0.100241	Selectedregion(SG region)	MYO10	GO:0003774;GO:0003777;GO:0005515;GO:0005524;GO:0005856;GO:0007018;GO:0007165;GO:0008017;GO:0016459
16_61845001	0.8037	0.0986815	Selectedregion(SG region)	CTNND2	GO:0005488;GO:0005515
16_61850001	0.662332	0.0937265	Selectedregion(SG region)	CTNND2	GO:0005488;GO:0005515
16_61855001	0.555636	0.085198	Selectedregion(SG region)	CTNND2	GO:0005488;GO:0005515
16_61955001	0.656271	0.0927189	Selectedregion(SG region)	CTNND2	GO:0005488;GO:0005515
16_65855001	0.566932	0.0875776	Selectedregion(SG region)	ADCY2	GO:0004016;GO:0005886;GO:0006171;GO:0009190;GO:0016849;GO:0035556
16_65860001	0.605365	0.12933	Selectedregion(SG region)	ADCY2	GO:0004016;GO:0005886;GO:0006171;GO:0009190;GO:0016849;GO:0035556
16_65865001	0.625612	0.148697	Selectedregion(SG region)	ADCY2	GO:0004016;GO:0005886;GO:0006171;GO:0009190;GO:0016849;GO:0035556
16_65870001	0.645898	0.162206	Selectedregion(SG region)	ADCY2	GO:0004016;GO:0005886;GO:0006171;GO:0009190;GO:0016849;GO:0035556
16_65875001	0.675497	0.157455	Selectedregion(SG region)	ADCY2	GO:0004016;GO:0005886;GO:0006171;GO:0009190;GO:0016849;GO:0035556
16_65880001	0.638068	0.111262	Selectedregion(SG region)	ADCY2	GO:0004016;GO:0005886;GO:0006171;GO:0009190;GO:0016849;GO:0035556
16_65960001	0.687451	0.117033	Selectedregion(SG region)	ADCY2	GO:0004016;GO:0005886;GO:0006171;GO:0009190;GO:0016849;GO:0035556
16_65965001	0.594448	0.108239	Selectedregion(SG region)	ADCY2	GO:0004016;GO:0005886;GO:0006171;GO:0009190;GO:0016849;GO:0035556
16_66795001	0.781506	0.117538	Selectedregion(SG region)	NSUN2	GO:0008168;GO:0016428
16_66800001	0.790428	0.117634	Selectedregion(SG region)	NSUN2	GO:0008168;GO:0016428
17_1260001	0.513817	0.101826	Selectedregion(SG region)	CPE	GO:0004181;GO:0006508;GO:0008270
17_1265001	0.664804	0.0836054	Selectedregion(SG region)	CPE	GO:0004181;GO:0006508;GO:0008270
17_1270001	0.643647	0.0907557	Selectedregion(SG region)	CPE	GO:0004181;GO:0006508;GO:0008270
17_5605001	0.660645	0.0836119	Selectedregion(SG region)	TMEM154	-
17_8190001	1.03449	0.0971886	Selectedregion(SG region)	DCLK2	GO:0004672;GO:0005524;GO:0006468;GO:0035556
17_8195001	0.884073	0.0842067	Selectedregion(SG region)	DCLK2	GO:0004672;GO:0005524;GO:0006468;GO:0035556
17_8225001	0.83247	0.0883946	Selectedregion(SG region)	DCLK2	GO:0004672;GO:0005524;GO:0006468;GO:0035556
17_8230001	0.859458	0.083843	Selectedregion(SG region)	DCLK2	GO:0004672;GO:0005524;GO:0006468;GO:0035556
17_29385001	0.533571	0.0898382	Selectedregion(SG region)	LOC101108690	-
17_42925001	0.552315	0.118915	Selectedregion(SG region)	PDGFC	GO:0008083;GO:0016020
17_42935001	0.549242	0.084702	Selectedregion(SG region)	PDGFC	GO:0008083;GO:0016020
17_42940001	0.587859	0.0841742	Selectedregion(SG region)	PDGFC	GO:0008083;GO:0016020
17_51185001	0.587953	0.15057	Selectedregion(SG region)	AACS	GO:0003824;GO:0006629;GO:0008152;GO:0030729
17_51190001	0.600884	0.190043	Selectedregion(SG region)	AACS	GO:0003824;GO:0006629;GO:0008152;GO:0030729
17_51860001	1.40997	0.0858816	Selectedregion(SG region)	NCOR2	GO:0003677
17_51865001	1.38067	0.0931165	Selectedregion(SG region)	NCOR2	GO:0003677
17_51870001	1.48681	0.104293	Selectedregion(SG region)	NCOR2	GO:0003677
17_51875001	1.4864	0.105307	Selectedregion(SG region)	NCOR2	GO:0003677
17_51880001	1.3076	0.105975	Selectedregion(SG region)	NCOR2	GO:0003677
17_52610001	0.584977	0.0906131	Selectedregion(SG region)	RILPL1	GO:0046983
17_52610001	0.584977	0.0906131	Selectedregion(SG region)	SNRNP35	GO:0003676
17_52780001	0.944384	0.0903009	Selectedregion(SG region)	MTRFR	GO:0003747;GO:0006415
17_52780001	0.944384	0.0903009	Selectedregion(SG region)	CDK2AP1	-
17_52785001	1.29575	0.103492	Selectedregion(SG region)	MTRFR	GO:0003747;GO:0006415
17_52785001	1.29575	0.103492	Selectedregion(SG region)	CDK2AP1	-
17_52790001	0.985227	0.0907486	Selectedregion(SG region)	MTRFR	GO:0003747;GO:0006415
17_55830001	0.52297	0.108854	Selectedregion(SG region)	LOC101105780	GO:0008152;GO:0016627;GO:0016787;GO:0050660;GO:0055114
17_55835001	0.648003	0.113071	Selectedregion(SG region)	LOC101105780	GO:0008152;GO:0016627;GO:0016787;GO:0050660;GO:0055114
17_55840001	0.658017	0.110114	Selectedregion(SG region)	LOC101105780	GO:0008152;GO:0016627;GO:0016787;GO:0050660;GO:0055114
17_55845001	0.598287	0.0841567	Selectedregion(SG region)	LOC101105780	GO:0008152;GO:0016627;GO:0016787;GO:0050660;GO:0055114
17_55850001	0.527264	0.0839677	Selectedregion(SG region)	LOC101105780	GO:0008152;GO:0016627;GO:0016787;GO:0050660;GO:0055114
17_61695001	1.01552	0.0890847	Selectedregion(SG region)	IQCD	GO:0005515
17_61695001	1.01552	0.0890847	Selectedregion(SG region)	RITA1	GO:0007219;GO:0015631;GO:0051168
17_61695001	1.01552	0.0890847	Selectedregion(SG region)	DDX54	GO:0003676;GO:0003723;GO:0004004;GO:0005524;GO:0005634
17_64170001	0.605184	0.152891	Selectedregion(SG region)	MVK	GO:0004496;GO:0005524;GO:0005737;GO:0008299
17_64175001	0.646449	0.155514	Selectedregion(SG region)	MVK	GO:0004496;GO:0005524;GO:0005737;GO:0008299
17_64180001	0.564359	0.142359	Selectedregion(SG region)	MVK	GO:0004496;GO:0005524;GO:0005737;GO:0008299
17_64255001	0.604578	0.123538	Selectedregion(SG region)	UBE3B	GO:0004842;GO:0005515
17_64260001	0.548873	0.122818	Selectedregion(SG region)	UBE3B	GO:0004842;GO:0005515
17_64265001	0.583583	0.106437	Selectedregion(SG region)	UBE3B	GO:0004842;GO:0005515
17_64275001	0.574121	0.0821793	Selectedregion(SG region)	UBE3B	GO:0004842;GO:0005515
17_64275001	0.574121	0.0821793	Selectedregion(SG region)	KCTD10	GO:0005515;GO:0051260
17_64280001	0.566557	0.0888124	Selectedregion(SG region)	KCTD10	GO:0005515;GO:0051260
17_65850001	0.54438	0.103587	Selectedregion(SG region)	KIAA1671	-
17_65855001	0.631862	0.100239	Selectedregion(SG region)	KIAA1671	-
17_65860001	0.723924	0.105841	Selectedregion(SG region)	KIAA1671	-
17_65865001	0.999142	0.0922294	Selectedregion(SG region)	KIAA1671	-
17_65890001	1.4773	0.0910998	Selectedregion(SG region)	KIAA1671	-
17_65895001	1.49964	0.0929627	Selectedregion(SG region)	CRYBB3	-
17_65895001	1.49964	0.0929627	Selectedregion(SG region)	KIAA1671	-
17_65900001	1.48073	0.0936704	Selectedregion(SG region)	CRYBB3	-
17_65900001	1.48073	0.0936704	Selectedregion(SG region)	KIAA1671	-
17_68165001	0.546513	0.102326	Selectedregion(SG region)	TTC28	GO:0005515
17_68185001	0.617	0.0909525	Selectedregion(SG region)	TTC28	GO:0005515
17_68190001	0.838986	0.088416	Selectedregion(SG region)	TTC28	GO:0005515
17_68195001	0.923207	0.102729	Selectedregion(SG region)	TTC28	GO:0005515
17_68200001	0.914092	0.103542	Selectedregion(SG region)	TTC28	GO:0005515
17_68205001	0.812351	0.0856658	Selectedregion(SG region)	TTC28	GO:0005515
17_68290001	0.507486	0.083658	Selectedregion(SG region)	TTC28	GO:0005515
17_70355001	0.727694	0.0872266	Selectedregion(SG region)	RNF185	-
17_70360001	0.626521	0.0971997	Selectedregion(SG region)	RNF185	-
17_70365001	0.535587	0.089746	Selectedregion(SG region)	RNF185	-
17_70365001	0.535587	0.089746	Selectedregion(SG region)	LIMK2	GO:0004672;GO:0005515;GO:0005524;GO:0006468
17_71890001	0.573986	0.0904956	Selectedregion(SG region)	SNRPD3	GO:0000387;GO:0005681
18_7080001	0.596328	0.116674	Selectedregion(SG region)	IGF1R	GO:0004672;GO:0004713;GO:0004714;GO:0005515;GO:0005524;GO:0006468;GO:0007169;GO:0016020;GO:0016021;GO:0043548;GO:0043560;GO:0046777
18_7085001	0.811863	0.153409	Selectedregion(SG region)	IGF1R	GO:0004672;GO:0004713;GO:0004714;GO:0005515;GO:0005524;GO:0006468;GO:0007169;GO:0016020;GO:0016021;GO:0043548;GO:0043560;GO:0046777
18_7090001	1.17777	0.136412	Selectedregion(SG region)	IGF1R	GO:0004672;GO:0004713;GO:0004714;GO:0005515;GO:0005524;GO:0006468;GO:0007169;GO:0016020;GO:0016021;GO:0043548;GO:0043560;GO:0046777
18_7095001	1.17996	0.173508	Selectedregion(SG region)	IGF1R	GO:0004672;GO:0004713;GO:0004714;GO:0005515;GO:0005524;GO:0006468;GO:0007169;GO:0016020;GO:0016021;GO:0043548;GO:0043560;GO:0046777
18_7100001	1.24591	0.151195	Selectedregion(SG region)	IGF1R	GO:0004672;GO:0004713;GO:0004714;GO:0005515;GO:0005524;GO:0006468;GO:0007169;GO:0016020;GO:0016021;GO:0043548;GO:0043560;GO:0046777
18_7105001	1.25142	0.134003	Selectedregion(SG region)	IGF1R	GO:0004672;GO:0004713;GO:0004714;GO:0005515;GO:0005524;GO:0006468;GO:0007169;GO:0016020;GO:0016021;GO:0043548;GO:0043560;GO:0046777
18_7110001	1.20541	0.141692	Selectedregion(SG region)	IGF1R	GO:0004672;GO:0004713;GO:0004714;GO:0005515;GO:0005524;GO:0006468;GO:0007169;GO:0016020;GO:0016021;GO:0043548;GO:0043560;GO:0046777
18_13875001	0.514756	0.09471	Selectedregion(SG region)	ST8SIA2	GO:0006486;GO:0008373
18_19370001	0.540683	0.154796	Selectedregion(SG region)	LOC101121632	GO:0016020
18_19380001	0.597616	0.124515	Selectedregion(SG region)	LOC101121632	GO:0016020
18_19420001	2.861	0.250227	Selectedregion(SG region)	LOC101121887	GO:0016020
18_19425001	3.23691	0.296621	Selectedregion(SG region)	LOC101121887	GO:0016020
18_19430001	3.57201	0.333362	Selectedregion(SG region)	LOC101121887	GO:0016020
18_19435001	3.06892	0.34077	Selectedregion(SG region)	LOC101121887	GO:0016020
18_19440001	3.22067	0.370837	Selectedregion(SG region)	LOC101121887	GO:0016020
18_19450001	2.71279	0.358009	Selectedregion(SG region)	LOC101122387	GO:0016020
18_19455001	1.80559	0.296987	Selectedregion(SG region)	LOC101122387	GO:0016020
18_19460001	1.25626	0.236046	Selectedregion(SG region)	LOC101122387	GO:0016020
18_19465001	0.549785	0.152463	Selectedregion(SG region)	LOC101122387	GO:0016020
18_19490001	0.637724	0.170408	Selectedregion(SG region)	LOC101122633	GO:0016020
18_21300001	0.634872	0.0967764	Selectedregion(SG region)	IQGAP1	GO:0005515;GO:0007165;GO:0043087
18_21305001	0.502731	0.0983178	Selectedregion(SG region)	IQGAP1	GO:0005515;GO:0007165;GO:0043087
18_21310001	0.581014	0.0913708	Selectedregion(SG region)	IQGAP1	GO:0005515;GO:0007165;GO:0043087
18_21315001	0.505214	0.0873186	Selectedregion(SG region)	IQGAP1	GO:0005515;GO:0007165;GO:0043087
18_24040001	1.03754	0.0989226	Selectedregion(SG region)	ADAMTSL3	-
18_24045001	0.921334	0.0860305	Selectedregion(SG region)	ADAMTSL3	-
18_24240001	0.512422	0.0837658	Selectedregion(SG region)	EFL1	GO:0003924;GO:0005525
18_24245001	0.528249	0.0872636	Selectedregion(SG region)	EFL1	GO:0003924;GO:0005525
18_24250001	0.529769	0.100942	Selectedregion(SG region)	EFL1	GO:0003924;GO:0005525
18_24255001	0.510612	0.0948027	Selectedregion(SG region)	EFL1	GO:0003924;GO:0005525
18_25805001	0.553891	0.0843223	Selectedregion(SG region)	RASGRF1	GO:0005085;GO:0005089;GO:0005515;GO:0007264;GO:0035023;GO:0035556
18_25810001	0.624986	0.129346	Selectedregion(SG region)	RASGRF1	GO:0005085;GO:0005089;GO:0005515;GO:0007264;GO:0035023;GO:0035556
18_25815001	0.615607	0.146382	Selectedregion(SG region)	RASGRF1	GO:0005085;GO:0005089;GO:0005515;GO:0007264;GO:0035023;GO:0035556
18_25820001	0.665483	0.146958	Selectedregion(SG region)	RASGRF1	GO:0005085;GO:0005089;GO:0005515;GO:0007264;GO:0035023;GO:0035556
18_25825001	0.579133	0.126108	Selectedregion(SG region)	RASGRF1	GO:0005085;GO:0005089;GO:0005515;GO:0007264;GO:0035023;GO:0035556
18_26935001	0.551647	0.0997606	Selectedregion(SG region)	ARNT2	GO:0003700;GO:0005634;GO:0005667;GO:0005737;GO:0006355;GO:0046983
18_26945001	0.600555	0.112565	Selectedregion(SG region)	ARNT2	GO:0003700;GO:0005634;GO:0005667;GO:0005737;GO:0006355;GO:0046983
18_26950001	0.664815	0.107805	Selectedregion(SG region)	ARNT2	GO:0003700;GO:0005634;GO:0005667;GO:0005737;GO:0006355;GO:0046983
18_26955001	0.657484	0.103993	Selectedregion(SG region)	ARNT2	GO:0003700;GO:0005634;GO:0005667;GO:0005737;GO:0006355;GO:0046983
18_26960001	0.779472	0.0937839	Selectedregion(SG region)	ARNT2	GO:0003700;GO:0005634;GO:0005667;GO:0005737;GO:0006355;GO:0046983
18_26965001	0.833339	0.099647	Selectedregion(SG region)	ARNT2	GO:0003700;GO:0005634;GO:0005667;GO:0005737;GO:0006355;GO:0046983
18_26970001	0.697294	0.108884	Selectedregion(SG region)	ARNT2	GO:0003700;GO:0005634;GO:0005667;GO:0005737;GO:0006355;GO:0046983
18_27380001	0.649598	0.0818575	Selectedregion(SG region)	MESD	GO:0006457
18_27385001	0.803471	0.100783	Selectedregion(SG region)	MESD	GO:0006457
18_27390001	0.783399	0.099491	Selectedregion(SG region)	MESD	GO:0006457
18_27395001	0.834838	0.0978052	Selectedregion(SG region)	MESD	GO:0006457
18_27395001	0.834838	0.0978052	Selectedregion(SG region)	TLNRD1	-
18_30270001	0.575028	0.102942	Selectedregion(SG region)	LOC114111569	-
18_30275001	0.530205	0.099321	Selectedregion(SG region)	LOC114111569	-
18_30655001	0.588886	0.0933703	Selectedregion(SG region)	OTUD7A	GO:0003677;GO:0008270
18_30660001	0.660882	0.109361	Selectedregion(SG region)	OTUD7A	GO:0003677;GO:0008270
18_30665001	0.66536	0.133796	Selectedregion(SG region)	OTUD7A	GO:0003677;GO:0008270
18_30670001	0.642306	0.144836	Selectedregion(SG region)	OTUD7A	GO:0003677;GO:0008270
18_30675001	0.58732	0.141015	Selectedregion(SG region)	OTUD7A	GO:0003677;GO:0008270
18_30680001	0.542807	0.133342	Selectedregion(SG region)	OTUD7A	GO:0003677;GO:0008270
18_30685001	0.57085	0.113124	Selectedregion(SG region)	OTUD7A	GO:0003677;GO:0008270
18_30690001	0.588997	0.0936301	Selectedregion(SG region)	OTUD7A	GO:0003677;GO:0008270
18_30730001	0.498919	0.0932259	Selectedregion(SG region)	OTUD7A	GO:0003677;GO:0008270
18_31200001	0.63116	0.0937631	Selectedregion(SG region)	ACSBG1	GO:0003824;GO:0008152
18_32035001	0.548607	0.0820556	Selectedregion(SG region)	ETFA	GO:0009055;GO:0050660
18_33955001	2.04638	0.0850807	Selectedregion(SG region)	C18H15orf39	-
18_33960001	1.9748	0.102778	Selectedregion(SG region)	C18H15orf39	-
18_33965001	1.91083	0.125329	Selectedregion(SG region)	C18H15orf39	-
18_33970001	1.89442	0.125617	Selectedregion(SG region)	C18H15orf39	-
18_33975001	1.84816	0.111858	Selectedregion(SG region)	C18H15orf39	-
18_33980001	2.07118	0.113022	Selectedregion(SG region)	C18H15orf39	-
18_33985001	2.02757	0.103521	Selectedregion(SG region)	C18H15orf39	-
18_34640001	0.53245	0.0884017	Selectedregion(SG region)	UBL7	GO:0005515
18_35135001	0.52516	0.111323	Selectedregion(SG region)	LOC101112678	GO:0004252;GO:0006508
18_35140001	0.61714	0.128066	Selectedregion(SG region)	LOC101112678	GO:0004252;GO:0006508
18_35145001	0.622274	0.135516	Selectedregion(SG region)	LOC101112678	GO:0004252;GO:0006508
18_35150001	0.565586	0.131444	Selectedregion(SG region)	LOC101112678	GO:0004252;GO:0006508
18_35150001	0.565586	0.131444	Selectedregion(SG region)	MCP1	GO:0004252;GO:0006508
18_35155001	0.515521	0.128674	Selectedregion(SG region)	LOC101112678	GO:0004252;GO:0006508
18_35155001	0.515521	0.128674	Selectedregion(SG region)	MCP1	GO:0004252;GO:0006508
18_35165001	0.567147	0.113618	Selectedregion(SG region)	MCP1	GO:0004252;GO:0006508
18_41745001	0.819498	0.0929906	Selectedregion(SG region)	G2E3	GO:0004842
18_41750001	0.623207	0.118701	Selectedregion(SG region)	G2E3	GO:0004842
18_41755001	0.517626	0.110263	Selectedregion(SG region)	G2E3	GO:0004842
18_41765001	0.547855	0.116379	Selectedregion(SG region)	G2E3	GO:0004842
18_41770001	0.760296	0.124844	Selectedregion(SG region)	G2E3	GO:0004842
18_41775001	0.891867	0.147019	Selectedregion(SG region)	G2E3	GO:0004842
18_41780001	1.10092	0.177597	Selectedregion(SG region)	G2E3	GO:0004842
18_41785001	1.14515	0.180393	Selectedregion(SG region)	G2E3	GO:0004842
18_41790001	0.895578	0.137361	Selectedregion(SG region)	G2E3	GO:0004842
18_41795001	0.675436	0.107512	Selectedregion(SG region)	G2E3	GO:0004842
18_41900001	0.915879	0.0984888	Selectedregion(SG region)	SCFD1	GO:0006904;GO:0016192
18_41905001	0.748289	0.123897	Selectedregion(SG region)	SCFD1	GO:0006904;GO:0016192
18_41910001	0.630042	0.132379	Selectedregion(SG region)	SCFD1	GO:0006904;GO:0016192
18_41915001	0.569696	0.119757	Selectedregion(SG region)	SCFD1	GO:0006904;GO:0016192
18_44905001	0.705323	0.0901597	Selectedregion(SG region)	EGLN3	GO:0005506;GO:0016491;GO:0016705;GO:0031418;GO:0055114
18_44915001	1.14919	0.0893503	Selectedregion(SG region)	EGLN3	GO:0005506;GO:0016491;GO:0016705;GO:0031418;GO:0055114
18_44920001	0.999492	0.0870404	Selectedregion(SG region)	EGLN3	GO:0005506;GO:0016491;GO:0016705;GO:0031418;GO:0055114
18_45720001	0.498767	0.123446	Selectedregion(SG region)	BAZ1A	GO:0003779;GO:0005515;GO:0005622;GO:0006338;GO:0015629;GO:0030042
18_45725001	0.606941	0.137603	Selectedregion(SG region)	BAZ1A	GO:0003779;GO:0005515;GO:0005622;GO:0006338;GO:0015629;GO:0030042
18_45845001	0.541475	0.11357	Selectedregion(SG region)	LOC101118904	GO:0003924;GO:0005525;GO:0006614;GO:0008312;GO:0048500
18_45850001	0.687285	0.137986	Selectedregion(SG region)	LOC101118904	GO:0003924;GO:0005525;GO:0006614;GO:0008312;GO:0048500
18_45855001	1.20541	0.180945	Selectedregion(SG region)	LOC101118904	GO:0003924;GO:0005525;GO:0006614;GO:0008312;GO:0048500
18_45860001	0.823478	0.12356	Selectedregion(SG region)	LOC101118904	GO:0003924;GO:0005525;GO:0006614;GO:0008312;GO:0048500
18_47005001	0.83535	0.0932878	Selectedregion(SG region)	MBIP	-
18_47010001	0.72273	0.097459	Selectedregion(SG region)	MBIP	-
18_47015001	0.647266	0.103489	Selectedregion(SG region)	MBIP	-
18_47020001	0.753631	0.130872	Selectedregion(SG region)	MBIP	-
18_55300001	0.811357	0.123099	Selectedregion(SG region)	TOGARAM1	GO:0005488
18_55305001	0.530569	0.121084	Selectedregion(SG region)	TOGARAM1	GO:0005488
18_55330001	0.499581	0.135784	Selectedregion(SG region)	TOGARAM1	GO:0005488
18_55335001	0.530005	0.158367	Selectedregion(SG region)	TOGARAM1	GO:0005488
18_55895001	0.787775	0.102166	Selectedregion(SG region)	PPIP5K1	-
18_55900001	0.602035	0.125348	Selectedregion(SG region)	PPIP5K1	-
18_55905001	0.517281	0.111619	Selectedregion(SG region)	PPIP5K1	-
18_55925001	0.540485	0.150362	Selectedregion(SG region)	STRC	GO:0005216;GO:0006811;GO:0016020;GO:0055085
18_55925001	0.540485	0.150362	Selectedregion(SG region)	LOC101108520	GO:0003824;GO:0016301;GO:0016772
18_55930001	0.838152	0.191466	Selectedregion(SG region)	STRC	GO:0005216;GO:0006811;GO:0016020;GO:0055085
18_55930001	0.838152	0.191466	Selectedregion(SG region)	LOC101108520	GO:0003824;GO:0016301;GO:0016772
18_55935001	0.998313	0.220883	Selectedregion(SG region)	STRC	GO:0005216;GO:0006811;GO:0016020;GO:0055085
18_55940001	1.05985	0.224167	Selectedregion(SG region)	STRC	GO:0005216;GO:0006811;GO:0016020;GO:0055085
18_55945001	1.0611	0.154097	Selectedregion(SG region)	STRC	GO:0005216;GO:0006811;GO:0016020;GO:0055085
18_55950001	1.00918	0.117	Selectedregion(SG region)	STRC	GO:0005216;GO:0006811;GO:0016020;GO:0055085
18_55955001	0.955454	0.0918523	Selectedregion(SG region)	STRC	GO:0005216;GO:0006811;GO:0016020;GO:0055085
18_55955001	0.955454	0.0918523	Selectedregion(SG region)	PDIA3	GO:0005783;GO:0016853;GO:0045454
18_55970001	0.65295	0.0818848	Selectedregion(SG region)	STRC	GO:0005216;GO:0006811;GO:0016020;GO:0055085
18_55970001	0.65295	0.0818848	Selectedregion(SG region)	PDIA3	GO:0005783;GO:0016853;GO:0045454
18_60540001	0.670119	0.127793	Selectedregion(SG region)	CLMN	GO:0005515
18_68080001	0.708991	0.0848763	Selectedregion(SG region)	CDC42BPB	GO:0004672;GO:0004674;GO:0005524;GO:0006468;GO:0035556
18_68085001	0.745716	0.094604	Selectedregion(SG region)	CDC42BPB	GO:0004672;GO:0004674;GO:0005524;GO:0006468;GO:0035556
18_68090001	0.590721	0.0986051	Selectedregion(SG region)	CDC42BPB	GO:0004672;GO:0004674;GO:0005524;GO:0006468;GO:0035556
19_1770001	0.687903	0.0837966	Selectedregion(SG region)	SLC4A7	GO:0004672;GO:0005452;GO:0005488;GO:0005524;GO:0006468;GO:0006820;GO:0008509;GO:0016020;GO:0016021
19_1775001	0.823184	0.0845438	Selectedregion(SG region)	SLC4A7	GO:0004672;GO:0005452;GO:0005488;GO:0005524;GO:0006468;GO:0006820;GO:0008509;GO:0016020;GO:0016021
19_7615001	0.5125	0.0943865	Selectedregion(SG region)	UBP1	GO:0003700;GO:0006357
19_7720001	0.756127	0.0917104	Selectedregion(SG region)	CLASP2	GO:0005488
19_7725001	0.810068	0.104617	Selectedregion(SG region)	CLASP2	GO:0005488
19_7730001	0.748265	0.104553	Selectedregion(SG region)	CLASP2	GO:0005488
19_7735001	0.623106	0.0985049	Selectedregion(SG region)	CLASP2	GO:0005488
19_10455001	0.535522	0.0822886	Selectedregion(SG region)	MLH1	GO:0005524;GO:0006298;GO:0030983
19_10460001	0.534245	0.101077	Selectedregion(SG region)	MLH1	GO:0005524;GO:0006298;GO:0030983
19_10465001	0.530311	0.101502	Selectedregion(SG region)	MLH1	GO:0005524;GO:0006298;GO:0030983
19_11545001	0.562366	0.0821434	Selectedregion(SG region)	LOC121815982	-
19_11545001	0.562366	0.0821434	Selectedregion(SG region)	MYD88	GO:0002755;GO:0005515;GO:0007165;GO:0043123;GO:0070976
19_11545001	0.562366	0.0821434	Selectedregion(SG region)	ACAA1	GO:0003824;GO:0008152;GO:0016747
19_11600001	0.668573	0.0854598	Selectedregion(SG region)	OXSR1	GO:0004672;GO:0004674;GO:0005524;GO:0006468
19_11605001	0.651434	0.0954137	Selectedregion(SG region)	OXSR1	GO:0004672;GO:0004674;GO:0005524;GO:0006468
19_11610001	0.54258	0.0892851	Selectedregion(SG region)	OXSR1	GO:0004672;GO:0004674;GO:0005524;GO:0006468
19_11655001	0.547179	0.0964608	Selectedregion(SG region)	SLC22A14	GO:0016021;GO:0022857;GO:0055085
19_11655001	0.547179	0.0964608	Selectedregion(SG region)	OXSR1	GO:0004672;GO:0004674;GO:0005524;GO:0006468
19_11660001	0.634458	0.095039	Selectedregion(SG region)	SLC22A14	GO:0016021;GO:0022857;GO:0055085
19_11665001	0.653507	0.0868336	Selectedregion(SG region)	SLC22A14	GO:0016021;GO:0022857;GO:0055085
19_11740001	0.581131	0.169979	Selectedregion(SG region)	XYLB	GO:0005975;GO:0016773
19_11745001	0.851812	0.154874	Selectedregion(SG region)	XYLB	GO:0005975;GO:0016773
19_11750001	0.692802	0.130339	Selectedregion(SG region)	XYLB	GO:0005975;GO:0016773
19_21445001	0.770557	0.0896675	Selectedregion(SG region)	ITPR1	GO:0005216;GO:0005220;GO:0005262;GO:0005488;GO:0005783;GO:0006811;GO:0006816;GO:0016020;GO:0055085;GO:0070588;GO:0070679
19_21940001	1.29668	0.0842891	Selectedregion(SG region)	SUMF1	-
19_28925001	1.07614	0.0939906	Selectedregion(SG region)	SHQ1	-
19_28930001	1.02757	0.0955276	Selectedregion(SG region)	SHQ1	-
19_28935001	0.932353	0.0978281	Selectedregion(SG region)	SHQ1	-
19_43025001	0.507028	0.117252	Selectedregion(SG region)	PXK	GO:0003779;GO:0004672;GO:0005524;GO:0006468;GO:0035091
19_43120001	0.50654	0.131118	Selectedregion(SG region)	ABHD6	GO:0003824
19_43125001	0.580505	0.142748	Selectedregion(SG region)	ABHD6	GO:0003824
19_43130001	0.585016	0.141388	Selectedregion(SG region)	ABHD6	GO:0003824
19_43555001	0.539355	0.208094	Selectedregion(SG region)	SLMAP	GO:0005515
19_49065001	0.700575	0.0832213	Selectedregion(SG region)	IQCF2	GO:0005515
19_49070001	1.18953	0.104853	Selectedregion(SG region)	IQCF2	GO:0005515
19_49075001	1.17714	0.108518	Selectedregion(SG region)	IQCF2	GO:0005515
19_49085001	1.4509	0.139444	Selectedregion(SG region)	IQCF6	GO:0005515
19_49085001	1.4509	0.139444	Selectedregion(SG region)	GRM2	GO:0004930;GO:0007186;GO:0016021
19_49090001	1.59862	0.171308	Selectedregion(SG region)	IQCF6	GO:0005515
19_49090001	1.59862	0.171308	Selectedregion(SG region)	GRM2	GO:0004930;GO:0007186;GO:0016021
19_49095001	1.36777	0.15246	Selectedregion(SG region)	IQCF6	GO:0005515
19_49095001	1.36777	0.15246	Selectedregion(SG region)	GRM2	GO:0004930;GO:0007186;GO:0016021
19_49100001	0.676494	0.139344	Selectedregion(SG region)	IQCF6	GO:0005515
19_49100001	0.676494	0.139344	Selectedregion(SG region)	GRM2	GO:0004930;GO:0007186;GO:0016021
19_53170001	0.511955	0.0926806	Selectedregion(SG region)	LOC101103766	GO:0004930;GO:0007186;GO:0016021
20_12200001	0.824688	0.0854635	Selectedregion(SG region)	BTBD9	GO:0004462;GO:0005515;GO:0046872
20_12205001	0.856273	0.090237	Selectedregion(SG region)	BTBD9	GO:0004462;GO:0005515;GO:0046872
20_12210001	0.740045	0.0912863	Selectedregion(SG region)	BTBD9	GO:0004462;GO:0005515;GO:0046872
20_12215001	0.673572	0.0871693	Selectedregion(SG region)	BTBD9	GO:0004462;GO:0005515;GO:0046872
20_12375001	0.565075	0.110768	Selectedregion(SG region)	BTBD9	GO:0004462;GO:0005515;GO:0046872
20_12380001	0.521748	0.0862027	Selectedregion(SG region)	BTBD9	GO:0004462;GO:0005515;GO:0046872
20_16335001	1.02411	0.085279	Selectedregion(SG region)	UBR2	GO:0008270;GO:0030163
20_16340001	0.9682	0.0882615	Selectedregion(SG region)	UBR2	GO:0008270;GO:0030163
20_16345001	1.02078	0.10367	Selectedregion(SG region)	UBR2	GO:0008270;GO:0030163
20_16350001	1.02986	0.105368	Selectedregion(SG region)	UBR2	GO:0008270;GO:0030163
20_16355001	0.851197	0.118508	Selectedregion(SG region)	UBR2	GO:0008270;GO:0030163
20_16360001	0.821791	0.123627	Selectedregion(SG region)	UBR2	GO:0008270;GO:0030163
20_16365001	0.709104	0.117329	Selectedregion(SG region)	UBR2	GO:0008270;GO:0030163
20_16365001	0.709104	0.117329	Selectedregion(SG region)	PRPH2	GO:0007601;GO:0016021
20_16370001	0.579357	0.0965634	Selectedregion(SG region)	UBR2	GO:0008270;GO:0030163
20_16370001	0.579357	0.0965634	Selectedregion(SG region)	PRPH2	GO:0007601;GO:0016021
[truncated: 902 more rows]

## Sheet: Table10
Supplementary Table10. Putative selection regions associated with hypoxic adaptation in the HZ
CHROM	Pi	Fst	color	GeneName	GO	KEGG
1_1655001	0.564797	0.0445737	Selectedregion(HZ region)	LOC105611997	GO:0004930;GO:0004984;GO:0007186;GO:0016021	K04257
1_1660001	0.603819	0.0450877	Selectedregion(HZ region)	LOC105611997	GO:0004930;GO:0004984;GO:0007186;GO:0016021	K04257
1_8565001	0.367175	0.0688397	Selectedregion(HZ region)	EFHD1	GO:0005509	K23921
1_10490001	0.385976	0.0486811	Selectedregion(HZ region)	ZMYM4	GO:0008270	K24675
1_10495001	0.408547	0.0588448	Selectedregion(HZ region)	ZMYM4	GO:0008270	K24675
1_10500001	0.422185	0.0509614	Selectedregion(HZ region)	ZMYM4	GO:0008270	K24675
1_14710001	0.367729	0.118964	Selectedregion(HZ region)	TRIT1	GO:0005524;GO:0008033;GO:0052381	K00791
1_18230001	0.376963	0.0472562	Selectedregion(HZ region)	TIE1	GO:0004672;GO:0004713;GO:0005515;GO:0005524;GO:0006468	K05120
1_20045001	0.56793	0.0453742	Selectedregion(HZ region)	ZSWIM5	GO:0008270	K26147
1_20050001	0.620829	0.0544932	Selectedregion(HZ region)	ZSWIM5	GO:0008270	K26147
1_20065001	0.603168	0.0460719	Selectedregion(HZ region)	ZSWIM5	GO:0008270	K26147
1_20180001	0.92865	0.103892	Selectedregion(HZ region)	HPDL	-	K24788
1_20185001	0.736896	0.0839001	Selectedregion(HZ region)	HPDL	-	K24788
1_20185001	0.736896	0.0839001	Selectedregion(HZ region)	MUTYH	GO:0003677;GO:0003824;GO:0006281;GO:0006284;GO:0016787;GO:0051539	K03575
1_20190001	0.474587	0.0456588	Selectedregion(HZ region)	HPDL	-	K24788
1_20190001	0.474587	0.0456588	Selectedregion(HZ region)	MUTYH	GO:0003677;GO:0003824;GO:0006281;GO:0006284;GO:0016787;GO:0051539	K03575
1_21755001	0.411242	0.0451403	Selectedregion(HZ region)	LOC114114831	GO:0005506;GO:0005525;GO:0016705;GO:0020037;GO:0055114	K07425
1_21760001	0.492468	0.0540524	Selectedregion(HZ region)	LOC114114831	GO:0005506;GO:0005525;GO:0016705;GO:0020037;GO:0055114	K07425
1_21765001	0.558409	0.0548241	Selectedregion(HZ region)	LOC114114831	GO:0005506;GO:0005525;GO:0016705;GO:0020037;GO:0055114	K07425
1_21770001	0.599281	0.0524602	Selectedregion(HZ region)	LOC114114831	GO:0005506;GO:0005525;GO:0016705;GO:0020037;GO:0055114	K07425
1_28355001	2.46581	0.0490299	Selectedregion(HZ region)	GLIS1	GO:0003676	K09232
1_28535001	1.37265	0.0513822	Selectedregion(HZ region)	NDC1	-	K14315
1_29315001	0.414762	0.0444666	Selectedregion(HZ region)	FAM151A	-	-
1_29500001	0.367583	0.0545438	Selectedregion(HZ region)	CIMAP2	-	-
1_29500001	0.367583	0.0545438	Selectedregion(HZ region)	TTC22	GO:0000166;GO:0004812;GO:0004827;GO:0005515;GO:0005524;GO:0005737;GO:0006418;GO:0006433	K24933
1_34635001	0.436421	0.0654881	Selectedregion(HZ region)	FGGY	GO:0005975;GO:0016773	K00875
1_34640001	0.428569	0.0547132	Selectedregion(HZ region)	FGGY	GO:0005975;GO:0016773	K00875
1_34645001	0.418809	0.0485402	Selectedregion(HZ region)	FGGY	GO:0005975;GO:0016773	K00875
1_40745001	0.807123	0.046733	Selectedregion(HZ region)	JAK1	GO:0004672;GO:0004713;GO:0004715;GO:0005524;GO:0005856;GO:0006468;GO:0016020;GO:0035556	K11217
1_40750001	1.06241	0.0610728	Selectedregion(HZ region)	JAK1	GO:0004672;GO:0004713;GO:0004715;GO:0005524;GO:0005856;GO:0006468;GO:0016020;GO:0035556	K11217
1_40755001	1.32282	0.0701135	Selectedregion(HZ region)	JAK1	GO:0004672;GO:0004713;GO:0004715;GO:0005524;GO:0005856;GO:0006468;GO:0016020;GO:0035556	K11217
1_42555001	0.421804	0.0703496	Selectedregion(HZ region)	SGIP1	-	K20065
1_42755001	0.584804	0.0556619	Selectedregion(HZ region)	DNAI4	GO:0005515	K24723
1_42760001	0.608825	0.0558603	Selectedregion(HZ region)	DNAI4	GO:0005515	K24723
1_42765001	0.584364	0.0503127	Selectedregion(HZ region)	DNAI4	GO:0005515	K24723
1_45745001	1.04545	0.051683	Selectedregion(HZ region)	LRRC7	GO:0005515	K24055
1_45750001	0.84528	0.0525995	Selectedregion(HZ region)	LRRC7	GO:0005515	K24055
1_45755001	0.693112	0.0501219	Selectedregion(HZ region)	LRRC7	GO:0005515	K24055
1_50620001	0.489586	0.0802053	Selectedregion(HZ region)	FPGT	GO:0016772	K00976
1_50625001	0.446581	0.0766565	Selectedregion(HZ region)	FPGT	GO:0016772	K00976
1_50870001	0.957218	0.0628312	Selectedregion(HZ region)	TNNI3K	GO:0004672;GO:0005515;GO:0005524;GO:0006468	K17535
1_50875001	1.61356	0.0782302	Selectedregion(HZ region)	TNNI3K	GO:0004672;GO:0005515;GO:0005524;GO:0006468	K17535
1_50880001	1.5195	0.0799335	Selectedregion(HZ region)	TNNI3K	GO:0004672;GO:0005515;GO:0005524;GO:0006468	K17535
1_50885001	1.31416	0.0761718	Selectedregion(HZ region)	TNNI3K	GO:0004672;GO:0005515;GO:0005524;GO:0006468	K17535
1_50890001	1.02792	0.0670268	Selectedregion(HZ region)	TNNI3K	GO:0004672;GO:0005515;GO:0005524;GO:0006468	K17535
1_51095001	0.405925	0.0480477	Selectedregion(HZ region)	ERICH3	-	-
1_51100001	0.427944	0.0458112	Selectedregion(HZ region)	ERICH3	-	-
1_64300001	0.731103	0.0462103	Selectedregion(HZ region)	SH3GLB1	GO:0005515;GO:0005737	K11248
1_64305001	0.740689	0.0445769	Selectedregion(HZ region)	SH3GLB1	GO:0005515;GO:0005737	K11248
1_64310001	0.735349	0.0449256	Selectedregion(HZ region)	SH3GLB1	GO:0005515;GO:0005737	K11248
1_67865001	0.422493	0.0450117	Selectedregion(HZ region)	ZNF326	GO:0003677;GO:0005634	K13204
1_70220001	0.372811	0.0507815	Selectedregion(HZ region)	EVI5	-	K20242
1_70225001	0.384772	0.0481987	Selectedregion(HZ region)	EVI5	-	K20242
1_71545001	0.41199	0.100793	Selectedregion(HZ region)	ABCA4	GO:0005524;GO:0016887	K05644
1_71550001	0.509807	0.121248	Selectedregion(HZ region)	ABCA4	GO:0005524;GO:0016887	K05644
1_71555001	0.600193	0.134957	Selectedregion(HZ region)	ABCA4	GO:0005524;GO:0016887	K05644
1_71560001	0.453874	0.126967	Selectedregion(HZ region)	ABCA4	GO:0005524;GO:0016887	K05644
1_71565001	0.404465	0.102015	Selectedregion(HZ region)	ABCA4	GO:0005524;GO:0016887	K05644
1_74310001	0.411997	0.0625441	Selectedregion(HZ region)	PTBP2	GO:0003676;GO:0003723;GO:0005634;GO:0006397	K14948
1_74315001	0.497278	0.0718147	Selectedregion(HZ region)	PTBP2	GO:0003676;GO:0003723;GO:0005634;GO:0006397	K14948
1_74320001	0.554218	0.0769563	Selectedregion(HZ region)	PTBP2	GO:0003676;GO:0003723;GO:0005634;GO:0006397	K14948
1_74325001	0.570154	0.0742449	Selectedregion(HZ region)	PTBP2	GO:0003676;GO:0003723;GO:0005634;GO:0006397	K14948
1_74330001	0.528585	0.0663615	Selectedregion(HZ region)	PTBP2	GO:0003676;GO:0003723;GO:0005634;GO:0006397	K14948
1_74335001	0.515867	0.0568465	Selectedregion(HZ region)	PTBP2	GO:0003676;GO:0003723;GO:0005634;GO:0006397	K14948
1_74340001	0.519811	0.0529373	Selectedregion(HZ region)	PTBP2	GO:0003676;GO:0003723;GO:0005634;GO:0006397	K14948
1_74345001	0.541516	0.051044	Selectedregion(HZ region)	PTBP2	GO:0003676;GO:0003723;GO:0005634;GO:0006397	K14948
1_74350001	0.504369	0.0492643	Selectedregion(HZ region)	PTBP2	GO:0003676;GO:0003723;GO:0005634;GO:0006397	K14948
1_74355001	0.456937	0.0473668	Selectedregion(HZ region)	PTBP2	GO:0003676;GO:0003723;GO:0005634;GO:0006397	K14948
1_76805001	0.859653	0.0491932	Selectedregion(HZ region)	PLPPR5	-	K19581
1_76810001	0.810143	0.0447824	Selectedregion(HZ region)	PLPPR5	-	K19581
1_78835001	0.391691	0.0509077	Selectedregion(HZ region)	DPH5	GO:0004164;GO:0008152;GO:0008168;GO:0017183	K00586
1_78840001	0.555453	0.0584894	Selectedregion(HZ region)	DPH5	GO:0004164;GO:0008152;GO:0008168;GO:0017183	K00586
1_78845001	0.435089	0.0563457	Selectedregion(HZ region)	DPH5	GO:0004164;GO:0008152;GO:0008168;GO:0017183	K00586
1_80680001	0.578062	0.0684949	Selectedregion(HZ region)	COL11A1	GO:0005201	K19721
1_80685001	0.936971	0.0898717	Selectedregion(HZ region)	COL11A1	GO:0005201	K19721
1_80690001	0.861919	0.0842198	Selectedregion(HZ region)	COL11A1	GO:0005201	K19721
1_80695001	0.839051	0.0775505	Selectedregion(HZ region)	COL11A1	GO:0005201	K19721
1_80700001	0.610504	0.0629396	Selectedregion(HZ region)	COL11A1	GO:0005201	K19721
1_80705001	0.431679	0.0494065	Selectedregion(HZ region)	COL11A1	GO:0005201	K19721
1_86560001	0.408135	0.0443814	Selectedregion(HZ region)	STXBP3	GO:0006904;GO:0016192	K15301
1_88435001	0.397809	0.0674182	Selectedregion(HZ region)	KCNA3	GO:0005216;GO:0005249;GO:0005515;GO:0006811;GO:0006813;GO:0008076;GO:0016020;GO:0051260;GO:0055085	K04876
1_88440001	0.38565	0.0732411	Selectedregion(HZ region)	KCNA3	GO:0005216;GO:0005249;GO:0005515;GO:0006811;GO:0006813;GO:0008076;GO:0016020;GO:0051260;GO:0055085	K04876
1_88600001	0.397265	0.0450218	Selectedregion(HZ region)	CD53	GO:0016021	K06489
1_88605001	0.433126	0.0444545	Selectedregion(HZ region)	CD53	GO:0016021	K06489
1_92235001	0.42797	0.0706825	Selectedregion(HZ region)	TRIM33	GO:0005515;GO:0005622;GO:0008270	K08883
1_92240001	0.432782	0.0739927	Selectedregion(HZ region)	TRIM33	GO:0005515;GO:0005622;GO:0008270	K08883
1_92245001	0.426319	0.0715974	Selectedregion(HZ region)	TRIM33	GO:0005515;GO:0005622;GO:0008270	K08883
1_92250001	0.393622	0.0696559	Selectedregion(HZ region)	TRIM33	GO:0005515;GO:0005622;GO:0008270	K08883
1_92550001	0.392616	0.113715	Selectedregion(HZ region)	AMPD1	GO:0003876;GO:0003924;GO:0005525;GO:0007165;GO:0009168;GO:0016020;GO:0019239;GO:0032264	K01490
1_92550001	0.392616	0.113715	Selectedregion(HZ region)	CSDE1	GO:0003676;GO:0003677;GO:0006355	-
1_92555001	0.469541	0.131622	Selectedregion(HZ region)	AMPD1	GO:0003876;GO:0003924;GO:0005525;GO:0007165;GO:0009168;GO:0016020;GO:0019239;GO:0032264	K01490
1_92555001	0.469541	0.131622	Selectedregion(HZ region)	CSDE1	GO:0003676;GO:0003677;GO:0006355	-
1_92560001	0.485668	0.131453	Selectedregion(HZ region)	CSDE1	GO:0003676;GO:0003677;GO:0006355	-
1_92565001	0.45905	0.124646	Selectedregion(HZ region)	CSDE1	GO:0003676;GO:0003677;GO:0006355	-
1_94885001	0.708755	0.0545451	Selectedregion(HZ region)	TTF2	GO:0005524	K15173
1_94890001	0.984637	0.0805456	Selectedregion(HZ region)	TTF2	GO:0005524	K15173
1_94895001	0.685478	0.0905768	Selectedregion(HZ region)	TTF2	GO:0005524	K15173
1_94900001	0.424208	0.0690577	Selectedregion(HZ region)	TTF2	GO:0005524	K15173
1_101320001	1.30118	0.0582106	Selectedregion(HZ region)	LOC101121387	GO:0000786;GO:0003677;GO:0005634;GO:0046982	K11251
1_101330001	1.6603	0.0734233	Selectedregion(HZ region)	LOC101122398	GO:0000786;GO:0003677;GO:0046982	K11252
1_101330001	1.6603	0.0734233	Selectedregion(HZ region)	LOC101122904	GO:0000786;GO:0003677;GO:0005634;GO:0046982	K11251
1_101330001	1.6603	0.0734233	Selectedregion(HZ region)	LOC101122645	GO:0000786;GO:0003677;GO:0005634;GO:0046982	K11251
1_101335001	1.71084	0.0842122	Selectedregion(HZ region)	LOC101122398	GO:0000786;GO:0003677;GO:0046982	K11252
1_101335001	1.71084	0.0842122	Selectedregion(HZ region)	LOC101122904	GO:0000786;GO:0003677;GO:0005634;GO:0046982	K11251
1_101335001	1.71084	0.0842122	Selectedregion(HZ region)	LOC101122645	GO:0000786;GO:0003677;GO:0005634;GO:0046982	K11251
1_101340001	2.00294	0.115938	Selectedregion(HZ region)	LOC101122398	GO:0000786;GO:0003677;GO:0046982	K11252
1_101340001	2.00294	0.115938	Selectedregion(HZ region)	BOLA1	-	K22066
1_101340001	2.00294	0.115938	Selectedregion(HZ region)	LOC101122904	GO:0000786;GO:0003677;GO:0005634;GO:0046982	K11251
1_101340001	2.00294	0.115938	Selectedregion(HZ region)	LOC101122645	GO:0000786;GO:0003677;GO:0005634;GO:0046982	K11251
1_101345001	1.94493	0.12637	Selectedregion(HZ region)	BOLA1	-	K22066
1_101345001	1.94493	0.12637	Selectedregion(HZ region)	SV2A	GO:0005215;GO:0007268;GO:0016020;GO:0016021;GO:0022857;GO:0055085	K06258
1_101345001	1.94493	0.12637	Selectedregion(HZ region)	LOC101122398	GO:0000786;GO:0003677;GO:0046982	K11252
1_101345001	1.94493	0.12637	Selectedregion(HZ region)	LOC101122645	GO:0000786;GO:0003677;GO:0005634;GO:0046982	K11251
1_101345001	1.94493	0.12637	Selectedregion(HZ region)	LOC101122904	GO:0000786;GO:0003677;GO:0005634;GO:0046982	K11251
1_101350001	2.08485	0.118138	Selectedregion(HZ region)	BOLA1	-	K22066
1_101350001	2.08485	0.118138	Selectedregion(HZ region)	SV2A	GO:0005215;GO:0007268;GO:0016020;GO:0016021;GO:0022857;GO:0055085	K06258
1_101355001	2.39895	0.100319	Selectedregion(HZ region)	BOLA1	-	K22066
1_101355001	2.39895	0.100319	Selectedregion(HZ region)	SV2A	GO:0005215;GO:0007268;GO:0016020;GO:0016021;GO:0022857;GO:0055085	K06258
1_101360001	0.898904	0.0602795	Selectedregion(HZ region)	SV2A	GO:0005215;GO:0007268;GO:0016020;GO:0016021;GO:0022857;GO:0055085	K06258
1_103715001	0.779728	0.10736	Selectedregion(HZ region)	LOC101120628	GO:0005509;GO:0046914	K10384
1_103720001	0.654604	0.099036	Selectedregion(HZ region)	LOC101120628	GO:0005509;GO:0046914	K10384
1_103725001	0.594624	0.0924663	Selectedregion(HZ region)	LOC101120628	GO:0005509;GO:0046914	K10384
1_108195001	0.532151	0.0494969	Selectedregion(HZ region)	INSRR	GO:0004672;GO:0004713;GO:0004714;GO:0005515;GO:0005524;GO:0006468;GO:0007169;GO:0016020	K05086
1_108200001	0.579474	0.0533514	Selectedregion(HZ region)	INSRR	GO:0004672;GO:0004713;GO:0004714;GO:0005515;GO:0005524;GO:0006468;GO:0007169;GO:0016020	K05086
1_110445001	0.783344	0.0516302	Selectedregion(HZ region)	CD1	-	K06448
1_114485001	0.641564	0.0526785	Selectedregion(HZ region)	FCGR3A	-	K06463
1_118655001	0.404591	0.0463274	Selectedregion(HZ region)	LMX1A	GO:0003677;GO:0006355;GO:0043565	K09371
1_120570001	0.81866	0.0755185	Selectedregion(HZ region)	MAEL	GO:0060964	K18411
1_120780001	0.763335	0.0506269	Selectedregion(HZ region)	STYXL2	GO:0006470;GO:0008138;GO:0016311;GO:0016791	K14165
1_121300001	0.456811	0.0467431	Selectedregion(HZ region)	RCSD1	-	K18615
1_121305001	0.44136	0.0505969	Selectedregion(HZ region)	RCSD1	-	K18615
1_121515001	0.704433	0.05456	Selectedregion(HZ region)	ADCY10	GO:0005743;GO:0006850;GO:0009190;GO:0016849;GO:0035556	K11265
1_121520001	0.806824	0.0690538	Selectedregion(HZ region)	ADCY10	GO:0005743;GO:0006850;GO:0009190;GO:0016849;GO:0035556	K11265
1_121525001	0.884986	0.062827	Selectedregion(HZ region)	ADCY10	GO:0005743;GO:0006850;GO:0009190;GO:0016849;GO:0035556	K11265
1_121530001	0.928626	0.0538364	Selectedregion(HZ region)	ADCY10	GO:0005743;GO:0006850;GO:0009190;GO:0016849;GO:0035556	K11265
1_132055001	0.411646	0.0649496	Selectedregion(HZ region)	CYYR1	-	-
1_132060001	0.541254	0.0657976	Selectedregion(HZ region)	CYYR1	-	-
1_132065001	0.614602	0.0755618	Selectedregion(HZ region)	CYYR1	-	-
1_132070001	0.423868	0.0725036	Selectedregion(HZ region)	CYYR1	-	-
1_137750001	0.525397	0.045147	Selectedregion(HZ region)	NCAM2	GO:0005515;GO:0007155;GO:0016020	K06491
1_137755001	0.591994	0.0461128	Selectedregion(HZ region)	NCAM2	GO:0005515;GO:0007155;GO:0016020	K06491
1_137780001	0.53161	0.0565479	Selectedregion(HZ region)	NCAM2	GO:0005515;GO:0007155;GO:0016020	K06491
1_137785001	0.540083	0.0681681	Selectedregion(HZ region)	NCAM2	GO:0005515;GO:0007155;GO:0016020	K06491
1_137790001	0.525308	0.0735839	Selectedregion(HZ region)	NCAM2	GO:0005515;GO:0007155;GO:0016020	K06491
1_137795001	0.523035	0.0759744	Selectedregion(HZ region)	NCAM2	GO:0005515;GO:0007155;GO:0016020	K06491
1_137800001	0.381855	0.061616	Selectedregion(HZ region)	NCAM2	GO:0005515;GO:0007155;GO:0016020	K06491
1_151735001	0.369299	0.0560211	Selectedregion(HZ region)	GBE1	GO:0003824;GO:0003844;GO:0004553;GO:0005975;GO:0005978;GO:0043169	K00700
1_151740001	0.404518	0.0551269	Selectedregion(HZ region)	GBE1	GO:0003824;GO:0003844;GO:0004553;GO:0005975;GO:0005978;GO:0043169	K00700
1_180685001	0.521997	0.0528757	Selectedregion(HZ region)	SPICE1	GO:0090307	K16490
1_180690001	0.667686	0.0610351	Selectedregion(HZ region)	SPICE1	GO:0090307	K16490
1_180700001	0.666423	0.0470847	Selectedregion(HZ region)	SPICE1	GO:0090307	K16490
1_180705001	0.505757	0.0465659	Selectedregion(HZ region)	SPICE1	GO:0090307	K16490
1_181455001	0.450974	0.0494632	Selectedregion(HZ region)	TIGIT	-	K16350
1_181460001	0.435936	0.0474433	Selectedregion(HZ region)	TIGIT	-	K16350
1_184255001	0.416728	0.0564009	Selectedregion(HZ region)	LOC101117300	GO:0003677;GO:0004518;GO:0004519;GO:0005622;GO:0006281	K10771
1_186555001	0.366939	0.0482965	Selectedregion(HZ region)	ARHGAP31	GO:0007165	K20646
1_189940001	0.425189	0.0512552	Selectedregion(HZ region)	PDIA5	GO:0045454	K09583
1_189945001	0.567975	0.0731517	Selectedregion(HZ region)	PDIA5	GO:0045454	K09583
1_189950001	0.626879	0.0668253	Selectedregion(HZ region)	PDIA5	GO:0045454	K09583
1_190325001	0.435567	0.0475121	Selectedregion(HZ region)	HACD2	-	K10703
1_190330001	0.694092	0.0468455	Selectedregion(HZ region)	HACD2	-	K10703
1_190335001	0.706616	0.0465435	Selectedregion(HZ region)	HACD2	-	K10703
1_190340001	0.772956	0.0496268	Selectedregion(HZ region)	HACD2	-	K10703
1_190765001	0.39592	0.0473623	Selectedregion(HZ region)	CCDC14	-	K16541
1_190770001	0.519704	0.0635506	Selectedregion(HZ region)	CCDC14	-	K16541
1_190775001	0.514529	0.0644554	Selectedregion(HZ region)	CCDC14	-	K16541
1_194805001	0.420111	0.0606505	Selectedregion(HZ region)	XXYLT1	GO:0016757	K23800
1_194810001	0.462689	0.0597983	Selectedregion(HZ region)	XXYLT1	GO:0016757	K23800
1_194815001	0.45226	0.0630888	Selectedregion(HZ region)	XXYLT1	GO:0016757	K23800
1_202650001	0.46946	0.0449872	Selectedregion(HZ region)	ST6GAL1	GO:0006486;GO:0008373	K00778
1_202690001	0.436815	0.0453941	Selectedregion(HZ region)	ST6GAL1	GO:0006486;GO:0008373	K00778
1_204525001	0.458159	0.056752	Selectedregion(HZ region)	VPS8	GO:0005515	K20178
1_204530001	0.532726	0.0925822	Selectedregion(HZ region)	VPS8	GO:0005515	K20178
1_204535001	0.874785	0.123066	Selectedregion(HZ region)	VPS8	GO:0005515	K20178
1_204540001	1.073	0.144315	Selectedregion(HZ region)	VPS8	GO:0005515	K20178
1_204545001	1.09357	0.141317	Selectedregion(HZ region)	VPS8	GO:0005515	K20178
1_204550001	1.13486	0.111196	Selectedregion(HZ region)	VPS8	GO:0005515	K20178
1_204555001	0.698945	0.070354	Selectedregion(HZ region)	VPS8	GO:0005515	K20178
1_204570001	0.472837	0.0605413	Selectedregion(HZ region)	VPS8	GO:0005515	K20178
1_204575001	0.538433	0.0746981	Selectedregion(HZ region)	VPS8	GO:0005515	K20178
1_204580001	0.511182	0.0643172	Selectedregion(HZ region)	VPS8	GO:0005515	K20178
1_204710001	0.512398	0.0499466	Selectedregion(HZ region)	VPS8	GO:0005515	K20178
1_204715001	0.447994	0.059809	Selectedregion(HZ region)	VPS8	GO:0005515	K20178
1_204720001	0.377683	0.0555217	Selectedregion(HZ region)	VPS8	GO:0005515	K20178
1_205190001	0.465619	0.0605743	Selectedregion(HZ region)	THPO	GO:0005125;GO:0005179;GO:0005576;GO:0008283	K06854
1_205190001	0.465619	0.0605743	Selectedregion(HZ region)	CHRD	GO:0005515;GO:0007275	K04657
1_205195001	0.587186	0.0547938	Selectedregion(HZ region)	THPO	GO:0005125;GO:0005179;GO:0005576;GO:0008283	K06854
1_205195001	0.587186	0.0547938	Selectedregion(HZ region)	CHRD	GO:0005515;GO:0007275	K04657
1_205200001	0.814156	0.0451439	Selectedregion(HZ region)	POLR2H	GO:0006351	K03016
1_205200001	0.814156	0.0451439	Selectedregion(HZ region)	THPO	GO:0005125;GO:0005179;GO:0005576;GO:0008283	K06854
1_205200001	0.814156	0.0451439	Selectedregion(HZ region)	CHRD	GO:0005515;GO:0007275	K04657
1_205225001	1.00006	0.047741	Selectedregion(HZ region)	CLCN2	GO:0005247;GO:0006821;GO:0016020;GO:0055085	K05011
1_205225001	1.00006	0.047741	Selectedregion(HZ region)	FAM131A	-	-
1_205230001	1.04654	0.0483487	Selectedregion(HZ region)	CLCN2	GO:0005247;GO:0006821;GO:0016020;GO:0055085	K05011
1_205230001	1.04654	0.0483487	Selectedregion(HZ region)	FAM131A	-	-
1_205230001	1.04654	0.0483487	Selectedregion(HZ region)	EIF4G1	GO:0003723;GO:0005488;GO:0005515	K03260
1_205235001	1.15882	0.0474453	Selectedregion(HZ region)	CLCN2	GO:0005247;GO:0006821;GO:0016020;GO:0055085	K05011
1_205235001	1.15882	0.0474453	Selectedregion(HZ region)	FAM131A	-	-
1_205235001	1.15882	0.0474453	Selectedregion(HZ region)	EIF4G1	GO:0003723;GO:0005488;GO:0005515	K03260
1_205240001	0.906959	0.0529546	Selectedregion(HZ region)	FAM131A	-	-
1_205240001	0.906959	0.0529546	Selectedregion(HZ region)	EIF4G1	GO:0003723;GO:0005488;GO:0005515	K03260
1_205245001	0.953775	0.0475691	Selectedregion(HZ region)	EIF4G1	GO:0003723;GO:0005488;GO:0005515	K03260
1_205250001	1.17886	0.0466037	Selectedregion(HZ region)	EIF4G1	GO:0003723;GO:0005488;GO:0005515	K03260
1_205255001	0.851829	0.0444319	Selectedregion(HZ region)	PSMD2	GO:0000502;GO:0005488;GO:0030234;GO:0042176	K03028
1_205255001	0.851829	0.0444319	Selectedregion(HZ region)	EIF4G1	GO:0003723;GO:0005488;GO:0005515	K03260
1_205305001	0.869945	0.0505024	Selectedregion(HZ region)	CAMK2N2	GO:0004860	-
1_205305001	0.869945	0.0505024	Selectedregion(HZ region)	ALG3	GO:0005783;GO:0016021;GO:0016758	K03845
1_205310001	1.26424	0.0569871	Selectedregion(HZ region)	VWA5B2	-	K24510
1_205310001	1.26424	0.0569871	Selectedregion(HZ region)	CAMK2N2	GO:0004860	-
1_205310001	1.26424	0.0569871	Selectedregion(HZ region)	ALG3	GO:0005783;GO:0016021;GO:0016758	K03845
1_205315001	1.16449	0.0571666	Selectedregion(HZ region)	VWA5B2	-	K24510
1_205315001	1.16449	0.0571666	Selectedregion(HZ region)	ALG3	GO:0005783;GO:0016021;GO:0016758	K03845
1_205320001	0.829577	0.0527833	Selectedregion(HZ region)	VWA5B2	-	K24510
1_205320001	0.829577	0.0527833	Selectedregion(HZ region)	ALG3	GO:0005783;GO:0016021;GO:0016758	K03845
1_205325001	0.850014	0.0549328	Selectedregion(HZ region)	VWA5B2	-	K24510
1_205330001	0.901039	0.0574261	Selectedregion(HZ region)	VWA5B2	-	K24510
1_205335001	0.978555	0.0552859	Selectedregion(HZ region)	ABCF3	GO:0005524;GO:0016887	K06158
1_205335001	0.978555	0.0552859	Selectedregion(HZ region)	VWA5B2	-	K24510
1_205340001	0.826335	0.0490936	Selectedregion(HZ region)	ABCF3	GO:0005524;GO:0016887	K06158
1_206095001	0.824184	0.0447772	Selectedregion(HZ region)	MCF2L2	GO:0005089;GO:0016020;GO:0035023	K20685
1_206290001	0.50801	0.065581	Selectedregion(HZ region)	MCF2L2	GO:0005089;GO:0016020;GO:0035023	K20685
1_206295001	0.449852	0.0497496	Selectedregion(HZ region)	MCF2L2	GO:0005089;GO:0016020;GO:0035023	K20685
1_216985001	0.511931	0.0570106	Selectedregion(HZ region)	ECT2	GO:0005085;GO:0005089;GO:0008270;GO:0035023;GO:0035556	K20704
1_216990001	0.615532	0.0627147	Selectedregion(HZ region)	ECT2	GO:0005085;GO:0005089;GO:0008270;GO:0035023;GO:0035556	K20704
1_216995001	0.734999	0.0726209	Selectedregion(HZ region)	ECT2	GO:0005085;GO:0005089;GO:0008270;GO:0035023;GO:0035556	K20704
1_217000001	0.843483	0.0706423	Selectedregion(HZ region)	ECT2	GO:0005085;GO:0005089;GO:0008270;GO:0035023;GO:0035556	K20704
1_217005001	0.672842	0.0643659	Selectedregion(HZ region)	ECT2	GO:0005085;GO:0005089;GO:0008270;GO:0035023;GO:0035556	K20704
1_217010001	0.524498	0.0504442	Selectedregion(HZ region)	ECT2	GO:0005085;GO:0005089;GO:0008270;GO:0035023;GO:0035556	K20704
1_217140001	0.375253	0.0965361	Selectedregion(HZ region)	NCEH1	GO:0008152;GO:0016021;GO:0016787;GO:0052689	K14349
1_217145001	0.395112	0.0812739	Selectedregion(HZ region)	NCEH1	GO:0008152;GO:0016021;GO:0016787;GO:0052689	K14349
1_219395001	0.747626	0.0460233	Selectedregion(HZ region)	PRKCI	GO:0005515	-
1_219400001	0.776127	0.0472751	Selectedregion(HZ region)	PRKCI	GO:0005515	-
1_219405001	0.820889	0.0451034	Selectedregion(HZ region)	PRKCI	GO:0005515	-
1_219410001	0.908573	0.0486177	Selectedregion(HZ region)	PRKCI	GO:0005515	-
1_219415001	0.977593	0.0483253	Selectedregion(HZ region)	PRKCI	GO:0005515	-
1_219420001	0.970051	0.0452642	Selectedregion(HZ region)	PRKCI	GO:0005515	-
1_219425001	0.915438	0.0488399	Selectedregion(HZ region)	PRKCI	GO:0005515	-
1_231180001	0.594795	0.100299	Selectedregion(HZ region)	LOC101119529	GO:0008270	-
1_231180001	0.594795	0.100299	Selectedregion(HZ region)	GFM1	GO:0003746;GO:0003924;GO:0005525;GO:0005622;GO:0006414	K02355
1_231185001	0.767596	0.0828974	Selectedregion(HZ region)	LOC101119529	GO:0008270	-
1_231185001	0.767596	0.0828974	Selectedregion(HZ region)	GFM1	GO:0003746;GO:0003924;GO:0005525;GO:0005622;GO:0006414	K02355
1_231190001	0.861788	0.0779586	Selectedregion(HZ region)	GFM1	GO:0003746;GO:0003924;GO:0005525;GO:0005622;GO:0006414	K02355
1_231195001	0.789489	0.0652879	Selectedregion(HZ region)	GFM1	GO:0003746;GO:0003924;GO:0005525;GO:0005622;GO:0006414	K02355
1_231235001	0.384548	0.0765901	Selectedregion(HZ region)	GFM1	GO:0003746;GO:0003924;GO:0005525;GO:0005622;GO:0006414	K02355
1_231235001	0.384548	0.0765901	Selectedregion(HZ region)	MLF1	-	K15622
1_234110001	0.489727	0.0496832	Selectedregion(HZ region)	GMPS	GO:0003922;GO:0005524;GO:0006164;GO:0006177;GO:0016462	K01951
1_234115001	0.485957	0.0607979	Selectedregion(HZ region)	GMPS	GO:0003922;GO:0005524;GO:0006164;GO:0006177;GO:0016462	K01951
1_234120001	0.371419	0.0566365	Selectedregion(HZ region)	GMPS	GO:0003922;GO:0005524;GO:0006164;GO:0006177;GO:0016462	K01951
1_244740001	0.590278	0.0495428	Selectedregion(HZ region)	PLOD2	GO:0005506;GO:0005783;GO:0008475;GO:0016491;GO:0016705;GO:0031418;GO:0055114	K13645
1_244745001	0.524723	0.0498668	Selectedregion(HZ region)	PLOD2	GO:0005506;GO:0005783;GO:0008475;GO:0016491;GO:0016705;GO:0031418;GO:0055114	K13645
1_244750001	0.45348	0.0467772	Selectedregion(HZ region)	PLOD2	GO:0005506;GO:0005783;GO:0008475;GO:0016491;GO:0016705;GO:0031418;GO:0055114	K13645
1_247910001	0.408348	0.0497006	Selectedregion(HZ region)	SLC9A9	GO:0006812;GO:0006814;GO:0006885;GO:0015299;GO:0015385;GO:0016021;GO:0055085	K14725
1_247915001	0.45555	0.0522014	Selectedregion(HZ region)	SLC9A9	GO:0006812;GO:0006814;GO:0006885;GO:0015299;GO:0015385;GO:0016021;GO:0055085	K14725
1_247920001	0.367888	0.0496491	Selectedregion(HZ region)	SLC9A9	GO:0006812;GO:0006814;GO:0006885;GO:0015299;GO:0015385;GO:0016021;GO:0055085	K14725
1_258300001	0.402741	0.050073	Selectedregion(HZ region)	BFSP2	GO:0005198;GO:0005882	K10379
1_266420001	0.479248	0.0536226	Selectedregion(HZ region)	TRAPPC10	GO:0005515	K20307
1_272950001	0.839401	0.0477821	Selectedregion(HZ region)	KCNJ15	GO:0005242;GO:0006813;GO:0016020;GO:0016021	K05008
1_274575001	0.586469	0.0614102	Selectedregion(HZ region)	PIK3R4	GO:0004672;GO:0005488;GO:0005515;GO:0005524;GO:0006468	K08333
1_279720001	0.536815	0.051849	Selectedregion(HZ region)	KCNH8	GO:0000155;GO:0000160;GO:0005216;GO:0005249;GO:0006811;GO:0006813;GO:0016020;GO:0055085	K04911
1_279725001	0.52173	0.0552061	Selectedregion(HZ region)	KCNH8	GO:0000155;GO:0000160;GO:0005216;GO:0005249;GO:0006811;GO:0006813;GO:0016020;GO:0055085	K04911
1_279730001	0.496177	0.0571022	Selectedregion(HZ region)	KCNH8	GO:0000155;GO:0000160;GO:0005216;GO:0005249;GO:0006811;GO:0006813;GO:0016020;GO:0055085	K04911
1_279735001	0.536441	0.0674894	Selectedregion(HZ region)	KCNH8	GO:0000155;GO:0000160;GO:0005216;GO:0005249;GO:0006811;GO:0006813;GO:0016020;GO:0055085	K04911
1_279740001	0.519627	0.0629625	Selectedregion(HZ region)	KCNH8	GO:0000155;GO:0000160;GO:0005216;GO:0005249;GO:0006811;GO:0006813;GO:0016020;GO:0055085	K04911
1_279745001	0.58307	0.0664452	Selectedregion(HZ region)	KCNH8	GO:0000155;GO:0000160;GO:0005216;GO:0005249;GO:0006811;GO:0006813;GO:0016020;GO:0055085	K04911
1_279750001	0.661811	0.0667333	Selectedregion(HZ region)	KCNH8	GO:0000155;GO:0000160;GO:0005216;GO:0005249;GO:0006811;GO:0006813;GO:0016020;GO:0055085	K04911
1_279755001	0.602451	0.0496689	Selectedregion(HZ region)	KCNH8	GO:0000155;GO:0000160;GO:0005216;GO:0005249;GO:0006811;GO:0006813;GO:0016020;GO:0055085	K04911
1_279760001	0.588448	0.0522559	Selectedregion(HZ region)	KCNH8	GO:0000155;GO:0000160;GO:0005216;GO:0005249;GO:0006811;GO:0006813;GO:0016020;GO:0055085	K04911
1_279765001	0.463552	0.0479529	Selectedregion(HZ region)	KCNH8	GO:0000155;GO:0000160;GO:0005216;GO:0005249;GO:0006811;GO:0006813;GO:0016020;GO:0055085	K04911
1_280040001	0.400071	0.0468967	Selectedregion(HZ region)	KCNH8	GO:0000155;GO:0000160;GO:0005216;GO:0005249;GO:0006811;GO:0006813;GO:0016020;GO:0055085	K04911
1_280400001	0.445833	0.0485648	Selectedregion(HZ region)	KAT2B	GO:0004402;GO:0005515;GO:0005634;GO:0006355;GO:0016573	K06062
1_280405001	0.414973	0.0460129	Selectedregion(HZ region)	KAT2B	GO:0004402;GO:0005515;GO:0005634;GO:0006355;GO:0016573	K06062
1_280410001	0.570494	0.0521043	Selectedregion(HZ region)	KAT2B	GO:0004402;GO:0005515;GO:0005634;GO:0006355;GO:0016573	K06062
1_280415001	0.563858	0.0498032	Selectedregion(HZ region)	KAT2B	GO:0004402;GO:0005515;GO:0005634;GO:0006355;GO:0016573	K06062
1_280420001	0.542609	0.0451799	Selectedregion(HZ region)	KAT2B	GO:0004402;GO:0005515;GO:0005634;GO:0006355;GO:0016573	K06062
1_280425001	0.583003	0.0472692	Selectedregion(HZ region)	KAT2B	GO:0004402;GO:0005515;GO:0005634;GO:0006355;GO:0016573	K06062
2_7195001	0.506721	0.046103	Selectedregion(HZ region)	ASTN2	GO:0005515	K24479
2_9320001	0.439248	0.0470462	Selectedregion(HZ region)	WHRN	GO:0005515	K21879
2_9690001	0.583979	0.0467551	Selectedregion(HZ region)	KIF12	GO:0003777;GO:0004867;GO:0005524;GO:0007018;GO:0008017	K10399
2_9695001	0.562002	0.0482625	Selectedregion(HZ region)	KIF12	GO:0003777;GO:0004867;GO:0005524;GO:0007018;GO:0008017	K10399
2_9790001	0.48242	0.0498397	Selectedregion(HZ region)	ZNF618	GO:0003676	-
2_11300001	0.438455	0.0684636	Selectedregion(HZ region)	PTBP3	GO:0003676;GO:0003723;GO:0005634;GO:0006397;GO:0045595	K17844
2_11340001	0.398628	0.0817189	Selectedregion(HZ region)	PTBP3	GO:0003676;GO:0003723;GO:0005634;GO:0006397;GO:0045595	K17844
2_27270001	0.521356	0.0742429	Selectedregion(HZ region)	LOC114112789	GO:0004674;GO:0005524;GO:0006468;GO:0035556	-
2_27275001	0.731286	0.0852009	Selectedregion(HZ region)	LOC114112789	GO:0004674;GO:0005524;GO:0006468;GO:0035556	-
2_27280001	0.419085	0.0750154	Selectedregion(HZ region)	LOC114112789	GO:0004674;GO:0005524;GO:0006468;GO:0035556	-
2_29110001	1.14413	0.0746791	Selectedregion(HZ region)	IARS1	GO:0000049;GO:0000166;GO:0002161;GO:0004812;GO:0004822;GO:0005524;GO:0005737;GO:0006418;GO:0006428	K01870
2_29115001	1.20838	0.0876589	Selectedregion(HZ region)	IARS1	GO:0000049;GO:0000166;GO:0002161;GO:0004812;GO:0004822;GO:0005524;GO:0005737;GO:0006418;GO:0006428	K01870
2_29120001	1.24678	0.0876171	Selectedregion(HZ region)	IARS1	GO:0000049;GO:0000166;GO:0002161;GO:0004812;GO:0004822;GO:0005524;GO:0005737;GO:0006418;GO:0006428	K01870
2_29125001	1.13393	0.0877571	Selectedregion(HZ region)	IARS1	GO:0000049;GO:0000166;GO:0002161;GO:0004812;GO:0004822;GO:0005524;GO:0005737;GO:0006418;GO:0006428	K01870
2_29130001	1.12138	0.0837803	Selectedregion(HZ region)	IARS1	GO:0000049;GO:0000166;GO:0002161;GO:0004812;GO:0004822;GO:0005524;GO:0005737;GO:0006418;GO:0006428	K01870
2_29135001	1.11495	0.0768045	Selectedregion(HZ region)	IARS1	GO:0000049;GO:0000166;GO:0002161;GO:0004812;GO:0004822;GO:0005524;GO:0005737;GO:0006418;GO:0006428	K01870
2_29140001	0.776702	0.0640106	Selectedregion(HZ region)	IARS1	GO:0000049;GO:0000166;GO:0002161;GO:0004812;GO:0004822;GO:0005524;GO:0005737;GO:0006418;GO:0006428	K01870
2_31450001	0.402621	0.0527639	Selectedregion(HZ region)	AOPEP	GO:0005488;GO:0008237;GO:0008270	K09606
2_31455001	0.513793	0.0471629	Selectedregion(HZ region)	AOPEP	GO:0005488;GO:0008237;GO:0008270	K09606
2_31625001	0.894327	0.0515065	Selectedregion(HZ region)	AOPEP	GO:0005488;GO:0008237;GO:0008270	K09606
2_31630001	1.05317	0.0690125	Selectedregion(HZ region)	AOPEP	GO:0005488;GO:0008237;GO:0008270	K09606
2_31635001	1.09003	0.0516074	Selectedregion(HZ region)	AOPEP	GO:0005488;GO:0008237;GO:0008270	K09606
2_34030001	0.445858	0.0517481	Selectedregion(HZ region)	AGTPBP1	GO:0004181;GO:0005488;GO:0006508;GO:0008270;GO:0021702	K23435
2_34035001	0.419506	0.0573874	Selectedregion(HZ region)	AGTPBP1	GO:0004181;GO:0005488;GO:0006508;GO:0008270;GO:0021702	K23435
2_34740001	0.366385	0.0647059	Selectedregion(HZ region)	NTRK2	GO:0004672;GO:0004713;GO:0004714;GO:0005030;GO:0005515;GO:0005524;GO:0005887;GO:0006468;GO:0007169;GO:0016020	K04360
2_34745001	0.393757	0.0617126	Selectedregion(HZ region)	NTRK2	GO:0004672;GO:0004713;GO:0004714;GO:0005030;GO:0005515;GO:0005524;GO:0005887;GO:0006468;GO:0007169;GO:0016020	K04360
2_36605001	0.466184	0.102955	Selectedregion(HZ region)	RASEF	GO:0003924;GO:0005509;GO:0005525;GO:0005856	K17199
2_47065001	0.585946	0.0474065	Selectedregion(HZ region)	LOC101123612	-	-
2_49690001	0.381138	0.0464842	Selectedregion(HZ region)	TBC1D2	-	K20165
2_52290001	0.599836	0.052938	Selectedregion(HZ region)	GNE	GO:0004553;GO:0006047	K12409
2_59630001	0.582495	0.0514531	Selectedregion(HZ region)	VPS13A	-	K19525
2_59635001	0.509471	0.0459613	Selectedregion(HZ region)	VPS13A	-	K19525
2_59640001	0.428791	0.0452221	Selectedregion(HZ region)	VPS13A	-	K19525
2_59655001	0.387349	0.0704156	Selectedregion(HZ region)	VPS13A	-	K19525
2_59660001	0.420616	0.0820626	Selectedregion(HZ region)	VPS13A	-	K19525
2_59665001	0.517525	0.102645	Selectedregion(HZ region)	VPS13A	-	K19525
2_59670001	0.48796	0.0826816	Selectedregion(HZ region)	VPS13A	-	K19525
2_61655001	0.464639	0.0696166	Selectedregion(HZ region)	LOC114113073	GO:0004129;GO:0005740	-
2_62410001	0.400848	0.0473014	Selectedregion(HZ region)	RORB	GO:0003677;GO:0003700;GO:0003707;GO:0004879;GO:0005634;GO:0006355;GO:0008270;GO:0043401;GO:0043565	K08533
2_62415001	0.557253	0.0460866	Selectedregion(HZ region)	RORB	GO:0003677;GO:0003700;GO:0003707;GO:0004879;GO:0005634;GO:0006355;GO:0008270;GO:0043401;GO:0043565	K08533
2_65160001	0.633514	0.0682151	Selectedregion(HZ region)	CEMIP2	-	K22144
2_65165001	0.851283	0.0905447	Selectedregion(HZ region)	CEMIP2	-	K22144
2_65170001	1.07999	0.102596	Selectedregion(HZ region)	CEMIP2	-	K22144
2_65175001	1.29156	0.11386	Selectedregion(HZ region)	CEMIP2	-	K22144
2_65180001	1.09754	0.100486	Selectedregion(HZ region)	CEMIP2	-	K22144
2_66695001	0.434312	0.0601819	Selectedregion(HZ region)	MAMDC2	GO:0016020	-
2_66700001	0.520453	0.0616089	Selectedregion(HZ region)	MAMDC2	GO:0016020	-
2_69060001	0.698732	0.0533517	Selectedregion(HZ region)	DOCK8	GO:0005488	K21852
2_69065001	0.724418	0.0591024	Selectedregion(HZ region)	DOCK8	GO:0005488	K21852
2_69070001	0.622226	0.0503684	Selectedregion(HZ region)	DOCK8	GO:0005488	K21852
2_69540001	0.731026	0.086153	Selectedregion(HZ region)	DMRT2	GO:0006355;GO:0043565	K19489
2_69545001	0.43558	0.0629188	Selectedregion(HZ region)	DMRT2	GO:0006355;GO:0043565	K19489
2_74400001	1.01695	0.062414	Selectedregion(HZ region)	BRD10	GO:0005515	-
2_74400001	1.01695	0.062414	Selectedregion(HZ region)	RANBP6	GO:0005488;GO:0005515	-
2_74405001	1.17782	0.0737115	Selectedregion(HZ region)	RANBP6	GO:0005488;GO:0005515	-
2_76525001	0.370149	0.067821	Selectedregion(HZ region)	PTPRD	GO:0004725;GO:0005515;GO:0006470;GO:0016311;GO:0016791	K06777
2_76560001	0.534251	0.079583	Selectedregion(HZ region)	PTPRD	GO:0004725;GO:0005515;GO:0006470;GO:0016311;GO:0016791	K06777
2_76565001	0.678404	0.0813981	Selectedregion(HZ region)	PTPRD	GO:0004725;GO:0005515;GO:0006470;GO:0016311;GO:0016791	K06777
2_76570001	0.637925	0.0646387	Selectedregion(HZ region)	PTPRD	GO:0004725;GO:0005515;GO:0006470;GO:0016311;GO:0016791	K06777
2_76575001	0.446242	0.0543888	Selectedregion(HZ region)	PTPRD	GO:0004725;GO:0005515;GO:0006470;GO:0016311;GO:0016791	K06777
2_84290001	0.934685	0.0456409	Selectedregion(HZ region)	CCDC171	-	-
2_87865001	0.478517	0.0450153	Selectedregion(HZ region)	SAXO1	-	K25472
2_87865001	0.478517	0.0450153	Selectedregion(HZ region)	RRAGA	GO:0005525	K16185
2_87870001	0.433878	0.0465891	Selectedregion(HZ region)	RRAGA	GO:0005525	K16185
2_87870001	0.433878	0.0465891	Selectedregion(HZ region)	HAUS6	-	K16589
2_88340001	0.596444	0.0449201	Selectedregion(HZ region)	SLC24A2	GO:0016021;GO:0055085	K13750
2_91445001	0.93788	0.0486968	Selectedregion(HZ region)	DMRTA1	GO:0005515;GO:0006355;GO:0043565	K19491
2_91450001	1.33092	0.0481833	Selectedregion(HZ region)	DMRTA1	GO:0005515;GO:0006355;GO:0043565	K19491
2_91455001	1.52512	0.0469509	Selectedregion(HZ region)	DMRTA1	GO:0005515;GO:0006355;GO:0043565	K19491
2_102490001	0.455125	0.0463621	Selectedregion(HZ region)	NUGGC	GO:0005044;GO:0005887;GO:0016020;GO:0034755;GO:0070287	-
2_118540001	0.54251	0.120995	Selectedregion(HZ region)	PROC	GO:0004252;GO:0005509;GO:0005576;GO:0006508;GO:0007596	K01344
2_118545001	0.57622	0.107415	Selectedregion(HZ region)	PROC	GO:0004252;GO:0005509;GO:0005576;GO:0006508;GO:0007596	K01344
2_118550001	0.523841	0.0791556	Selectedregion(HZ region)	PROC	GO:0004252;GO:0005509;GO:0005576;GO:0006508;GO:0007596	K01344
2_118555001	0.462633	0.0677657	Selectedregion(HZ region)	PROC	GO:0004252;GO:0005509;GO:0005576;GO:0006508;GO:0007596	K01344
2_118740001	0.509579	0.0450919	Selectedregion(HZ region)	LOC101118856	GO:0005506;GO:0016705;GO:0020037;GO:0055114	K17951
2_121345001	0.55798	0.0484313	Selectedregion(HZ region)	GULP1	GO:0005515	K23285
2_121355001	0.40874	0.0447248	Selectedregion(HZ region)	GULP1	GO:0005515	K23285
2_121375001	0.400821	0.0503987	Selectedregion(HZ region)	GULP1	GO:0005515	K23285
2_131115001	0.442729	0.0617256	Selectedregion(HZ region)	ZNF385B	GO:0003676;GO:0008270	-
2_131120001	0.674448	0.0850377	Selectedregion(HZ region)	ZNF385B	GO:0003676;GO:0008270	-
2_131125001	0.602796	0.0727661	Selectedregion(HZ region)	ZNF385B	GO:0003676;GO:0008270	-
2_131780001	0.388672	0.0578236	Selectedregion(HZ region)	TTN	GO:0004672;GO:0005515;GO:0005524;GO:0006468	K12567
2_131785001	0.43959	0.0531455	Selectedregion(HZ region)	TTN	GO:0004672;GO:0005515;GO:0005524;GO:0006468	K12567
2_133240001	0.384378	0.0613316	Selectedregion(HZ region)	AGPS	GO:0003824;GO:0016491;GO:0016614;GO:0050660;GO:0055114	K00803
2_133240001	0.384378	0.0613316	Selectedregion(HZ region)	NFE2L2	GO:0003677;GO:0003700;GO:0005634;GO:0006355	K05638
2_133245001	0.506203	0.0552538	Selectedregion(HZ region)	NFE2L2	GO:0003677;GO:0003700;GO:0005634;GO:0006355	K05638
2_135775001	0.39373	0.0570632	Selectedregion(HZ region)	CHN1	GO:0005096;GO:0007165;GO:0035556;GO:0043547;GO:0051056	K20630
2_135780001	0.441842	0.0555781	Selectedregion(HZ region)	CHN1	GO:0005096;GO:0007165;GO:0035556;GO:0043547;GO:0051056	K20630
2_138260001	1.34176	0.0450864	Selectedregion(HZ region)	METAP1D	GO:0004177;GO:0006508;GO:0008235	K01265
2_138265001	1.31747	0.0447505	Selectedregion(HZ region)	METAP1D	GO:0004177;GO:0006508;GO:0008235	K01265
2_138280001	1.48065	0.0503594	Selectedregion(HZ region)	METAP1D	GO:0004177;GO:0006508;GO:0008235	K01265
2_138285001	1.64212	0.0568145	Selectedregion(HZ region)	METAP1D	GO:0004177;GO:0006508;GO:0008235	K01265
2_138290001	1.96928	0.0720563	Selectedregion(HZ region)	METAP1D	GO:0004177;GO:0006508;GO:0008235	K01265
2_138295001	1.91928	0.0703028	Selectedregion(HZ region)	METAP1D	GO:0004177;GO:0006508;GO:0008235	K01265
2_138300001	1.26202	0.0647802	Selectedregion(HZ region)	METAP1D	GO:0004177;GO:0006508;GO:0008235	K01265
2_138305001	0.873312	0.0531517	Selectedregion(HZ region)	METAP1D	GO:0004177;GO:0006508;GO:0008235	K01265
2_139795001	0.869358	0.0539703	Selectedregion(HZ region)	MYO3B	GO:0003774;GO:0003777;GO:0004672;GO:0005515;GO:0005524;GO:0006468;GO:0007018;GO:0008017;GO:0016459	K08834
2_139800001	0.982872	0.0623331	Selectedregion(HZ region)	MYO3B	GO:0003774;GO:0003777;GO:0004672;GO:0005515;GO:0005524;GO:0006468;GO:0007018;GO:0008017;GO:0016459	K08834
2_139805001	1.20592	0.0618557	Selectedregion(HZ region)	MYO3B	GO:0003774;GO:0003777;GO:0004672;GO:0005515;GO:0005524;GO:0006468;GO:0007018;GO:0008017;GO:0016459	K08834
2_139810001	1.24862	0.0597817	Selectedregion(HZ region)	MYO3B	GO:0003774;GO:0003777;GO:0004672;GO:0005515;GO:0005524;GO:0006468;GO:0007018;GO:0008017;GO:0016459	K08834
2_139815001	1.19218	0.0502203	Selectedregion(HZ region)	MYO3B	GO:0003774;GO:0003777;GO:0004672;GO:0005515;GO:0005524;GO:0006468;GO:0007018;GO:0008017;GO:0016459	K08834
2_152865001	0.417446	0.0464799	Selectedregion(HZ region)	CYTIP	GO:0005515	-
2_160415001	0.500284	0.0488785	Selectedregion(HZ region)	MMADHC	GO:0009235	K26006
2_160420001	0.644739	0.0570383	Selectedregion(HZ region)	MMADHC	GO:0009235	K26006
2_160425001	0.800148	0.059723	Selectedregion(HZ region)	MMADHC	GO:0009235	K26006
2_160430001	0.725958	0.0459478	Selectedregion(HZ region)	MMADHC	GO:0009235	K26006
2_169680001	0.440955	0.0512376	Selectedregion(HZ region)	LRP1B	GO:0005509;GO:0005515	K20049
2_169685001	0.550788	0.0693861	Selectedregion(HZ region)	LRP1B	GO:0005509;GO:0005515	K20049
2_169690001	0.559096	0.0639419	Selectedregion(HZ region)	LRP1B	GO:0005509;GO:0005515	K20049
2_169695001	0.616563	0.0694306	Selectedregion(HZ region)	LRP1B	GO:0005509;GO:0005515	K20049
2_169700001	0.365053	0.0493238	Selectedregion(HZ region)	LRP1B	GO:0005509;GO:0005515	K20049
2_174090001	0.441398	0.0452635	Selectedregion(HZ region)	THSD7B	-	-
2_174095001	0.484159	0.0527868	Selectedregion(HZ region)	THSD7B	-	-
2_174100001	0.483697	0.0521062	Selectedregion(HZ region)	THSD7B	-	-
2_174105001	0.498154	0.0508252	Selectedregion(HZ region)	THSD7B	-	-
2_175450001	0.377162	0.0520798	Selectedregion(HZ region)	DARS1	GO:0000166;GO:0003676;GO:0004812;GO:0004815;GO:0005524;GO:0005737;GO:0006418;GO:0006422	K22503
2_175455001	0.48969	0.0651445	Selectedregion(HZ region)	DARS1	GO:0000166;GO:0003676;GO:0004812;GO:0004815;GO:0005524;GO:0005737;GO:0006418;GO:0006422	K22503
2_175460001	0.55035	0.0707402	Selectedregion(HZ region)	DARS1	GO:0000166;GO:0003676;GO:0004812;GO:0004815;GO:0005524;GO:0005737;GO:0006418;GO:0006422	K22503
2_175465001	0.608678	0.0670574	Selectedregion(HZ region)	DARS1	GO:0000166;GO:0003676;GO:0004812;GO:0004815;GO:0005524;GO:0005737;GO:0006418;GO:0006422	K22503
2_175470001	0.494904	0.0454118	Selectedregion(HZ region)	DARS1	GO:0000166;GO:0003676;GO:0004812;GO:0004815;GO:0005524;GO:0005737;GO:0006418;GO:0006422	K22503
2_176705001	0.417736	0.049109	Selectedregion(HZ region)	TMEM163	-	K14694
2_200425001	1.08902	0.0463616	Selectedregion(HZ region)	RFTN2	-	-
2_200430001	1.04905	0.0471127	Selectedregion(HZ region)	RFTN2	-	-
2_200435001	1.04959	0.0466865	Selectedregion(HZ region)	RFTN2	-	-
2_205485001	0.690709	0.0504148	Selectedregion(HZ region)	ICA1L	GO:0005515;GO:0019904;GO:0042254	K19864
2_205490001	0.702355	0.0513798	Selectedregion(HZ region)	ICA1L	GO:0005515;GO:0019904;GO:0042254	K19864
2_205495001	0.668281	0.0508651	Selectedregion(HZ region)	ICA1L	GO:0005515;GO:0019904;GO:0042254	K19864
2_205500001	0.643615	0.0463994	Selectedregion(HZ region)	ICA1L	GO:0005515;GO:0019904;GO:0042254	K19864
2_208800001	0.39793	0.0565357	Selectedregion(HZ region)	INO80D	GO:0008137;GO:0009055;GO:0016020;GO:0016491;GO:0016651;GO:0042773;GO:0051536;GO:0055114	K11668
2_208805001	1.12806	0.0781162	Selectedregion(HZ region)	INO80D	GO:0008137;GO:0009055;GO:0016020;GO:0016491;GO:0016651;GO:0042773;GO:0051536;GO:0055114	K11668
2_208810001	0.997771	0.0708325	Selectedregion(HZ region)	INO80D	GO:0008137;GO:0009055;GO:0016020;GO:0016491;GO:0016651;GO:0042773;GO:0051536;GO:0055114	K11668
2_208815001	0.377875	0.0665022	Selectedregion(HZ region)	INO80D	GO:0008137;GO:0009055;GO:0016020;GO:0016491;GO:0016651;GO:0042773;GO:0051536;GO:0055114	K11668
2_208815001	0.377875	0.0665022	Selectedregion(HZ region)	EEF1B2	GO:0003746;GO:0005853;GO:0006414	K03232
2_211935001	0.889988	0.0472052	Selectedregion(HZ region)	MAP2	GO:0015631	K10430
2_212650001	0.506209	0.0479131	Selectedregion(HZ region)	LANCL1	GO:0003824	K25210
2_212655001	0.658509	0.0550452	Selectedregion(HZ region)	LANCL1	GO:0003824	K25210
2_212660001	0.637169	0.0511702	Selectedregion(HZ region)	LANCL1	GO:0003824	K25210
2_216545001	1.0488	0.0475692	Selectedregion(HZ region)	SPAG16	GO:0005515	K24735
2_216550001	1.42199	0.0566123	Selectedregion(HZ region)	SPAG16	GO:0005515	K24735
2_216555001	1.30815	0.0578715	Selectedregion(HZ region)	SPAG16	GO:0005515	K24735
2_216560001	0.878265	0.0491072	Selectedregion(HZ region)	SPAG16	GO:0005515	K24735
2_219430001	0.494501	0.0623643	Selectedregion(HZ region)	TNP1	GO:0000786;GO:0003677;GO:0005634;GO:0007283	-
2_219435001	0.540241	0.0589701	Selectedregion(HZ region)	TNP1	GO:0000786;GO:0003677;GO:0005634;GO:0007283	-
2_219440001	0.378005	0.0490806	Selectedregion(HZ region)	TNP1	GO:0000786;GO:0003677;GO:0005634;GO:0007283	-
2_227100001	0.51411	0.0477188	Selectedregion(HZ region)	FAM124B	-	-
2_227105001	0.491863	0.0486673	Selectedregion(HZ region)	FAM124B	-	-
2_233390001	0.674285	0.0502659	Selectedregion(HZ region)	ITM2C	-	K18265
2_233880001	0.766453	0.0478149	Selectedregion(HZ region)	B3GNT7	GO:0006486;GO:0008378;GO:0016020	K09664
2_243175001	0.431536	0.0674209	Selectedregion(HZ region)	IL22RA1	GO:0005515	K05138
2_243180001	0.477767	0.0692116	Selectedregion(HZ region)	IL22RA1	GO:0005515	K05138
2_243185001	0.514953	0.0654399	Selectedregion(HZ region)	IL22RA1	GO:0005515	K05138
2_245280001	0.411301	0.0608432	Selectedregion(HZ region)	CELA3B	GO:0003700;GO:0004252;GO:0006355;GO:0006508	K01345
2_245285001	0.431432	0.0803784	Selectedregion(HZ region)	CELA3B	GO:0003700;GO:0004252;GO:0006355;GO:0006508	K01345
2_245290001	0.473441	0.0831345	Selectedregion(HZ region)	CELA3B	GO:0003700;GO:0004252;GO:0006355;GO:0006508	K01345
2_245290001	0.473441	0.0831345	Selectedregion(HZ region)	LOC101103876	-	-
2_246750001	0.396162	0.058662	Selectedregion(HZ region)	VWA5B1	-	K24510
2_246755001	0.54445	0.0622904	Selectedregion(HZ region)	VWA5B1	-	K24510
2_246760001	0.629174	0.0542561	Selectedregion(HZ region)	VWA5B1	-	K24510
2_246765001	0.738111	0.046925	Selectedregion(HZ region)	VWA5B1	-	K24510
2_247805001	0.422879	0.0490252	Selectedregion(HZ region)	LOC105611550	-	K15303
2_247805001	0.422879	0.0490252	Selectedregion(HZ region)	MRTO4	GO:0000027;GO:0005622;GO:0042254	K14815
2_247810001	0.457703	0.0471145	Selectedregion(HZ region)	EMC1	-	K23562
2_247810001	0.457703	0.0471145	Selectedregion(HZ region)	MRTO4	GO:0000027;GO:0005622;GO:0042254	K14815
3_3005001	0.394586	0.0490427	Selectedregion(HZ region)	SEC16A	GO:0048208	K20353
3_3010001	0.435736	0.053119	Selectedregion(HZ region)	SEC16A	GO:0048208	K20353
3_3565001	0.739095	0.0455736	Selectedregion(HZ region)	KCNT1	GO:0006813;GO:0016020	K04946
3_3570001	0.761222	0.0546231	Selectedregion(HZ region)	KCNT1	GO:0006813;GO:0016020	K04946
3_3575001	0.847532	0.0647705	Selectedregion(HZ region)	KCNT1	GO:0006813;GO:0016020	K04946
3_3580001	0.657914	0.0481264	Selectedregion(HZ region)	KCNT1	GO:0006813;GO:0016020	K04946
3_3665001	0.530511	0.051153	Selectedregion(HZ region)	LOC121818984	-	K25352
3_4815001	0.384044	0.0643118	Selectedregion(HZ region)	MED27	-	K15170
3_4820001	0.433936	0.0684295	Selectedregion(HZ region)	MED27	-	K15170
3_10700001	1.16727	0.0519823	Selectedregion(HZ region)	GAPVD1	GO:0007165;GO:0043087	K27566
3_10705001	0.922173	0.0512999	Selectedregion(HZ region)	GAPVD1	GO:0007165;GO:0043087	K27566
3_11075001	0.387043	0.055947	Selectedregion(HZ region)	NR6A1	GO:0003677;GO:0003700;GO:0003707;GO:0005634;GO:0006355;GO:0008270;GO:0043401;GO:0043565	K08561
3_33600001	0.371895	0.0557708	Selectedregion(HZ region)	DRC1	-	K19754
3_33605001	0.429481	0.0603993	Selectedregion(HZ region)	DRC1	-	K19754
3_33610001	0.506866	0.0686003	Selectedregion(HZ region)	DRC1	-	K19754
3_36360001	0.460338	0.0543833	Selectedregion(HZ region)	ALK	GO:0004672;GO:0004713;GO:0004714;GO:0005515;GO:0005524;GO:0006468;GO:0007169;GO:0016020	K05119
3_36365001	0.430853	0.050417	Selectedregion(HZ region)	ALK	GO:0004672;GO:0004713;GO:0004714;GO:0005515;GO:0005524;GO:0006468;GO:0007169;GO:0016020	K05119
3_39180001	0.9398	0.057574	Selectedregion(HZ region)	ANTXR1	GO:0004872;GO:0016021	K20909
3_39185001	1.15273	0.0649794	Selectedregion(HZ region)	ANTXR1	GO:0004872;GO:0016021	K20909
3_39190001	0.711719	0.0556366	Selectedregion(HZ region)	ANTXR1	GO:0004872;GO:0016021	K20909
3_39195001	0.367493	0.0461964	Selectedregion(HZ region)	ANTXR1	GO:0004872;GO:0016021	K20909
3_40195001	0.507059	0.049357	Selectedregion(HZ region)	DNAAF10	GO:0005515	K24761
3_40200001	0.535259	0.0462487	Selectedregion(HZ region)	DNAAF10	GO:0005515	K24761
3_40205001	0.609124	0.0487211	Selectedregion(HZ region)	DNAAF10	GO:0005515	K24761
3_45770001	0.660304	0.0478034	Selectedregion(HZ region)	TMEM17	-	K19384
3_45775001	0.692097	0.0518644	Selectedregion(HZ region)	TMEM17	-	K19384
3_46480001	0.474164	0.0580074	Selectedregion(HZ region)	LOC114113591	GO:0003676;GO:0008168;GO:0032259	-
3_46485001	0.531128	0.0610058	Selectedregion(HZ region)	LOC114113591	GO:0003676;GO:0008168;GO:0032259	-
3_46490001	0.481005	0.0477315	Selectedregion(HZ region)	LOC114113591	GO:0003676;GO:0008168;GO:0032259	-
3_46495001	0.468045	0.0444436	Selectedregion(HZ region)	LOC114113591	GO:0003676;GO:0008168;GO:0032259	-
3_70225001	0.431315	0.0538198	Selectedregion(HZ region)	PSME4	GO:0004930;GO:0005488;GO:0007186;GO:0016021	K06699
3_71055001	0.532057	0.0516744	Selectedregion(HZ region)	ZNF507	GO:0003676	-
3_71070001	0.623411	0.0525488	Selectedregion(HZ region)	ZNF507	GO:0003676	-
3_71075001	0.653944	0.062116	Selectedregion(HZ region)	ZNF507	GO:0003676	-
3_77035001	0.682794	0.0800781	Selectedregion(HZ region)	MSH2	GO:0005524;GO:0006298;GO:0030983	K08735
3_77040001	0.449852	0.0649095	Selectedregion(HZ region)	MSH2	GO:0005524;GO:0006298;GO:0030983	K08735
3_85255001	0.633477	0.0465691	Selectedregion(HZ region)	SOS1	GO:0003677;GO:0005085;GO:0005089;GO:0007264;GO:0035023;GO:0046982	K03099
3_86180001	0.832974	0.0502516	Selectedregion(HZ region)	LOC101119706	GO:0005506;GO:0016705;GO:0020037;GO:0055114	K07410
3_86185001	0.70995	0.0478397	Selectedregion(HZ region)	LOC101119706	GO:0005506;GO:0016705;GO:0020037;GO:0055114	K07410
3_90915001	0.501545	0.0542645	Selectedregion(HZ region)	LTBP1	GO:0005509	K19559
3_90920001	0.468089	0.065294	Selectedregion(HZ region)	LTBP1	GO:0005509	K19559
3_90925001	0.379306	0.0544913	Selectedregion(HZ region)	LTBP1	GO:0005509	K19559
3_91670001	0.472101	0.0554132	Selectedregion(HZ region)	BIRC6	GO:0004842;GO:0005515;GO:0006915;GO:0032465	K10586
3_95730001	0.838731	0.0510023	Selectedregion(HZ region)	ALMS1	-	K16741
3_95735001	0.984764	0.0603036	Selectedregion(HZ region)	ALMS1	-	K16741
3_95740001	1.06419	0.0637852	Selectedregion(HZ region)	ALMS1	-	K16741
3_95745001	0.9669	0.0608623	Selectedregion(HZ region)	ALMS1	-	K16741
3_96765001	0.380646	0.0452159	Selectedregion(HZ region)	SEMA4F	GO:0005515	K06521
3_96770001	0.527169	0.0548821	Selectedregion(HZ region)	SEMA4F	GO:0005515	K06521
3_96775001	0.533583	0.0498073	Selectedregion(HZ region)	SEMA4F	GO:0005515	K06521
3_96785001	0.506866	0.0463683	Selectedregion(HZ region)	SEMA4F	GO:0005515	K06521
3_106100001	0.390467	0.0470282	Selectedregion(HZ region)	ANAPC1	GO:0005680	K03348
3_106110001	0.455676	0.0490462	Selectedregion(HZ region)	ANAPC1	GO:0005680	K03348
3_106115001	0.515682	0.0539666	Selectedregion(HZ region)	ANAPC1	GO:0005680	K03348
3_106120001	0.442954	0.0478008	Selectedregion(HZ region)	ANAPC1	GO:0005680	K03348
3_106125001	0.530634	0.0506873	Selectedregion(HZ region)	ANAPC1	GO:0005680	K03348
3_106160001	0.379491	0.0497764	Selectedregion(HZ region)	ANAPC1	GO:0005680	K03348
3_106165001	0.39787	0.0468535	Selectedregion(HZ region)	ANAPC1	GO:0005680	K03348
3_106170001	0.515825	0.0474682	Selectedregion(HZ region)	ANAPC1	GO:0005680	K03348
3_106175001	0.42301	0.0483886	Selectedregion(HZ region)	ANAPC1	GO:0005680	K03348
3_106180001	0.589008	0.0708659	Selectedregion(HZ region)	MERTK	GO:0004672;GO:0004713;GO:0005515;GO:0005524;GO:0006468	K05117
3_106180001	0.589008	0.0708659	Selectedregion(HZ region)	ANAPC1	GO:0005680	K03348
3_106185001	0.632664	0.0853521	Selectedregion(HZ region)	MERTK	GO:0004672;GO:0004713;GO:0005515;GO:0005524;GO:0006468	K05117
3_106190001	0.667419	0.103539	Selectedregion(HZ region)	MERTK	GO:0004672;GO:0004713;GO:0005515;GO:0005524;GO:0006468	K05117
3_106195001	0.788544	0.11451	Selectedregion(HZ region)	MERTK	GO:0004672;GO:0004713;GO:0005515;GO:0005524;GO:0006468	K05117
3_106200001	0.64319	0.100621	Selectedregion(HZ region)	MERTK	GO:0004672;GO:0004713;GO:0005515;GO:0005524;GO:0006468	K05117
3_106205001	0.869916	0.115202	Selectedregion(HZ region)	MERTK	GO:0004672;GO:0004713;GO:0005515;GO:0005524;GO:0006468	K05117
3_106210001	0.752957	0.102916	Selectedregion(HZ region)	MERTK	GO:0004672;GO:0004713;GO:0005515;GO:0005524;GO:0006468	K05117
3_106215001	0.779224	0.0943762	Selectedregion(HZ region)	MERTK	GO:0004672;GO:0004713;GO:0005515;GO:0005524;GO:0006468	K05117
3_106220001	0.719551	0.0804259	Selectedregion(HZ region)	MERTK	GO:0004672;GO:0004713;GO:0005515;GO:0005524;GO:0006468	K05117
3_106240001	0.488108	0.0462335	Selectedregion(HZ region)	MERTK	GO:0004672;GO:0004713;GO:0005515;GO:0005524;GO:0006468	K05117
3_106245001	0.455613	0.0620846	Selectedregion(HZ region)	MERTK	GO:0004672;GO:0004713;GO:0005515;GO:0005524;GO:0006468	K05117
3_106250001	0.464294	0.0576477	Selectedregion(HZ region)	MERTK	GO:0004672;GO:0004713;GO:0005515;GO:0005524;GO:0006468	K05117
3_106255001	0.430093	0.0593783	Selectedregion(HZ region)	MERTK	GO:0004672;GO:0004713;GO:0005515;GO:0005524;GO:0006468	K05117
3_106260001	0.464608	0.0756649	Selectedregion(HZ region)	MERTK	GO:0004672;GO:0004713;GO:0005515;GO:0005524;GO:0006468	K05117
3_106265001	0.509747	0.0991802	Selectedregion(HZ region)	MERTK	GO:0004672;GO:0004713;GO:0005515;GO:0005524;GO:0006468	K05117
3_106270001	0.51362	0.103525	Selectedregion(HZ region)	MERTK	GO:0004672;GO:0004713;GO:0005515;GO:0005524;GO:0006468	K05117
3_106275001	0.479824	0.104339	Selectedregion(HZ region)	MERTK	GO:0004672;GO:0004713;GO:0005515;GO:0005524;GO:0006468	K05117
3_106280001	0.480579	0.0940363	Selectedregion(HZ region)	MERTK	GO:0004672;GO:0004713;GO:0005515;GO:0005524;GO:0006468	K05117
3_106285001	0.393453	0.0542445	Selectedregion(HZ region)	MERTK	GO:0004672;GO:0004713;GO:0005515;GO:0005524;GO:0006468	K05117
3_106290001	0.366378	0.0493756	Selectedregion(HZ region)	MERTK	GO:0004672;GO:0004713;GO:0005515;GO:0005524;GO:0006468	K05117
3_107355001	0.51353	0.044522	Selectedregion(HZ region)	TSPAN8	GO:0016021	K17349
3_107360001	0.560141	0.0646337	Selectedregion(HZ region)	TSPAN8	GO:0016021	K17349
3_107365001	0.486098	0.0718016	Selectedregion(HZ region)	TSPAN8	GO:0016021	K17349
3_107370001	0.462091	0.072591	Selectedregion(HZ region)	TSPAN8	GO:0016021	K17349
3_107375001	0.425059	0.0723044	Selectedregion(HZ region)	TSPAN8	GO:0016021	K17349
3_107380001	0.398763	0.0662618	Selectedregion(HZ region)	TSPAN8	GO:0016021	K17349
3_107385001	0.399688	0.0552475	Selectedregion(HZ region)	TSPAN8	GO:0016021	K17349
3_107390001	0.427781	0.0497168	Selectedregion(HZ region)	TSPAN8	GO:0016021	K17349
3_107395001	0.410652	0.0555672	Selectedregion(HZ region)	TSPAN8	GO:0016021	K17349
3_107400001	0.389424	0.103617	Selectedregion(HZ region)	TSPAN8	GO:0016021	K17349
3_107405001	0.36887	0.125831	Selectedregion(HZ region)	TSPAN8	GO:0016021	K17349
3_107410001	0.368711	0.137577	Selectedregion(HZ region)	TSPAN8	GO:0016021	K17349
3_107415001	0.407011	0.141162	Selectedregion(HZ region)	TSPAN8	GO:0016021	K17349
3_107420001	0.374367	0.113972	Selectedregion(HZ region)	TSPAN8	GO:0016021	K17349
3_108470001	0.546959	0.0497184	Selectedregion(HZ region)	TRHDE	GO:0008237;GO:0008270	K01306
3_108475001	0.562002	0.0478974	Selectedregion(HZ region)	TRHDE	GO:0008237;GO:0008270	K01306
3_116935001	0.464551	0.0548167	Selectedregion(HZ region)	MYF5	GO:0003677;GO:0005634;GO:0006355;GO:0007517;GO:0046983	K18484
3_116940001	0.521427	0.051705	Selectedregion(HZ region)	MYF5	GO:0003677;GO:0005634;GO:0006355;GO:0007517;GO:0046983	K18484
3_119120001	0.374401	0.0890792	Selectedregion(HZ region)	TMTC2	GO:0005515	K23424
3_119125001	0.55945	0.0572674	Selectedregion(HZ region)	TMTC2	GO:0005515	K23424
3_124400001	0.57818	0.0996141	Selectedregion(HZ region)	RLIG1	-	-
3_124400001	0.57818	0.0996141	Selectedregion(HZ region)	CEP290	-	K16533
3_124405001	0.960652	0.100807	Selectedregion(HZ region)	RLIG1	-	-
3_124405001	0.960652	0.100807	Selectedregion(HZ region)	CEP290	-	K16533
3_124410001	1.20797	0.0973384	Selectedregion(HZ region)	CEP290	-	K16533
3_124415001	0.824298	0.0708034	Selectedregion(HZ region)	CEP290	-	K16533
3_124420001	0.617966	0.0510722	Selectedregion(HZ region)	CEP290	-	K16533
3_124870001	1.3132	0.0449738	Selectedregion(HZ region)	KITLG	GO:0005173;GO:0007155;GO:0016020	K05461
3_124875001	1.49325	0.057014	Selectedregion(HZ region)	KITLG	GO:0005173;GO:0007155;GO:0016020	K05461
3_128560001	0.434104	0.0449014	Selectedregion(HZ region)	BTG1	-	K14443
3_131355001	0.510402	0.121425	Selectedregion(HZ region)	FGD6	GO:0005085;GO:0005089;GO:0035023;GO:0043087;GO:0046872	K05724
3_131360001	0.488206	0.0764989	Selectedregion(HZ region)	FGD6	GO:0005085;GO:0005089;GO:0035023;GO:0043087;GO:0046872	K05724
3_132535001	0.883573	0.0664593	Selectedregion(HZ region)	HOXC6	GO:0003677;GO:0003700;GO:0006355;GO:0043565	K09306
3_132535001	0.883573	0.0664593	Selectedregion(HZ region)	HOXC5	GO:0003677;GO:0003700;GO:0005634;GO:0006355;GO:0043565	K09305
3_132540001	1.26633	0.103189	Selectedregion(HZ region)	HOXC6	GO:0003677;GO:0003700;GO:0006355;GO:0043565	K09306
3_132540001	1.26633	0.103189	Selectedregion(HZ region)	HOXC5	GO:0003677;GO:0003700;GO:0005634;GO:0006355;GO:0043565	K09305
3_132545001	1.47673	0.124229	Selectedregion(HZ region)	HOXC6	GO:0003677;GO:0003700;GO:0006355;GO:0043565	K09306
3_132545001	1.47673	0.124229	Selectedregion(HZ region)	HOXC8	GO:0003677;GO:0003700;GO:0006355;GO:0043565	K09308
3_132550001	1.18159	0.109882	Selectedregion(HZ region)	HOXC8	GO:0003677;GO:0003700;GO:0006355;GO:0043565	K09308
3_132555001	0.726016	0.0835725	Selectedregion(HZ region)	HOXC9	GO:0003677;GO:0005634;GO:0006351;GO:0006355;GO:0043565	K09294
3_132555001	0.726016	0.0835725	Selectedregion(HZ region)	HOXC8	GO:0003677;GO:0003700;GO:0006355;GO:0043565	K09308
3_132560001	0.411195	0.0497244	Selectedregion(HZ region)	HOXC9	GO:0003677;GO:0005634;GO:0006351;GO:0006355;GO:0043565	K09294
3_132560001	0.411195	0.0497244	Selectedregion(HZ region)	HOXC8	GO:0003677;GO:0003700;GO:0006355;GO:0043565	K09308
3_135025001	0.502283	0.0525936	Selectedregion(HZ region)	BIN2	GO:0005515;GO:0005737	K20119
3_135030001	0.389661	0.0510615	Selectedregion(HZ region)	DAZAP2	-	-
3_135030001	0.389661	0.0510615	Selectedregion(HZ region)	BIN2	GO:0005515;GO:0005737	K20119
3_140725001	0.383267	0.0454893	Selectedregion(HZ region)	ARID2	GO:0003676;GO:0003677;GO:0005488;GO:0006355	K11765
3_140730001	0.395772	0.0473776	Selectedregion(HZ region)	ARID2	GO:0003676;GO:0003677;GO:0005488;GO:0006355	K11765
3_140735001	0.396875	0.048309	Selectedregion(HZ region)	ARID2	GO:0003676;GO:0003677;GO:0005488;GO:0006355	K11765
3_147040001	0.382415	0.0445025	Selectedregion(HZ region)	LRRK2	GO:0004672;GO:0005488;GO:0005515;GO:0005524;GO:0005525;GO:0006468	K08844
3_147045001	0.414431	0.0527238	Selectedregion(HZ region)	LRRK2	GO:0004672;GO:0005488;GO:0005515;GO:0005524;GO:0005525;GO:0006468	K08844
3_148970001	0.575675	0.0566958	Selectedregion(HZ region)	PTPRR	GO:0004725;GO:0006470;GO:0016311;GO:0016791	K04458
3_148975001	0.43483	0.0480315	Selectedregion(HZ region)	PTPRR	GO:0004725;GO:0006470;GO:0016311;GO:0016791	K04458
3_150225001	0.725682	0.0461119	Selectedregion(HZ region)	CCT2	GO:0005524;GO:0006457;GO:0051082	K09494
3_150230001	0.713626	0.0464901	Selectedregion(HZ region)	CCT2	GO:0005524;GO:0006457;GO:0051082	K09494
3_151380001	0.419664	0.0498005	Selectedregion(HZ region)	LOC114113232	GO:0003924;GO:0005525;GO:0007165;GO:0016020	K07836
3_151385001	0.425346	0.0444738	Selectedregion(HZ region)	LOC114113232	GO:0003924;GO:0005525;GO:0007165;GO:0016020	K07836
3_153465001	0.413665	0.0577109	Selectedregion(HZ region)	GRIP1	GO:0005515	K20251
3_153470001	0.474039	0.0598444	Selectedregion(HZ region)	GRIP1	GO:0005515	K20251
3_153475001	0.539675	0.0724137	Selectedregion(HZ region)	GRIP1	GO:0005515	K20251
3_153480001	0.584331	0.0882281	Selectedregion(HZ region)	GRIP1	GO:0005515	K20251
3_153485001	0.600961	0.0979421	Selectedregion(HZ region)	GRIP1	GO:0005515	K20251
3_153490001	0.651205	0.106453	Selectedregion(HZ region)	GRIP1	GO:0005515	K20251
3_154730001	0.397204	0.0960772	Selectedregion(HZ region)	MSRB3	GO:0033743;GO:0055114	K07305
3_154735001	0.594255	0.070059	Selectedregion(HZ region)	MSRB3	GO:0033743;GO:0055114	K07305
3_154740001	0.891937	0.0535001	Selectedregion(HZ region)	MSRB3	GO:0033743;GO:0055114	K07305
3_154745001	0.989288	0.0526295	Selectedregion(HZ region)	MSRB3	GO:0033743;GO:0055114	K07305
3_154750001	0.681606	0.0807359	Selectedregion(HZ region)	MSRB3	GO:0033743;GO:0055114	K07305
3_154755001	0.572571	0.0932005	Selectedregion(HZ region)	LEMD3	GO:0003676;GO:0005639	K19410
3_154755001	0.572571	0.0932005	Selectedregion(HZ region)	MSRB3	GO:0033743;GO:0055114	K07305
3_154760001	0.421233	0.111647	Selectedregion(HZ region)	LEMD3	GO:0003676;GO:0005639	K19410
3_154760001	0.421233	0.111647	Selectedregion(HZ region)	MSRB3	GO:0033743;GO:0055114	K07305
3_154765001	0.398454	0.0988122	Selectedregion(HZ region)	LEMD3	GO:0003676;GO:0005639	K19410
3_154770001	0.471009	0.0747469	Selectedregion(HZ region)	LEMD3	GO:0003676;GO:0005639	K19410
3_154775001	0.40052	0.0739499	Selectedregion(HZ region)	LEMD3	GO:0003676;GO:0005639	K19410
3_154780001	0.364824	0.0696113	Selectedregion(HZ region)	LEMD3	GO:0003676;GO:0005639	K19410
3_154785001	0.370287	0.0713041	Selectedregion(HZ region)	LEMD3	GO:0003676;GO:0005639	K19410
3_154795001	0.430216	0.0675413	Selectedregion(HZ region)	LEMD3	GO:0003676;GO:0005639	K19410
3_154800001	0.435063	0.0628218	Selectedregion(HZ region)	LEMD3	GO:0003676;GO:0005639	K19410
3_154805001	0.488163	0.0520899	Selectedregion(HZ region)	LEMD3	GO:0003676;GO:0005639	K19410
3_154810001	0.481741	0.0585068	Selectedregion(HZ region)	LEMD3	GO:0003676;GO:0005639	K19410
3_154815001	0.446997	0.0808131	Selectedregion(HZ region)	LEMD3	GO:0003676;GO:0005639	K19410
3_154820001	0.43483	0.113373	Selectedregion(HZ region)	LEMD3	GO:0003676;GO:0005639	K19410
3_154825001	0.405052	0.116098	Selectedregion(HZ region)	LEMD3	GO:0003676;GO:0005639	K19410
3_154830001	0.383042	0.11505	Selectedregion(HZ region)	LEMD3	GO:0003676;GO:0005639	K19410
3_154835001	0.408368	0.0950925	Selectedregion(HZ region)	LEMD3	GO:0003676;GO:0005639	K19410
3_154840001	0.425679	0.0676796	Selectedregion(HZ region)	LEMD3	GO:0003676;GO:0005639	K19410
3_154845001	0.38234	0.071871	Selectedregion(HZ region)	LEMD3	GO:0003676;GO:0005639	K19410
3_154850001	0.980662	0.102541	Selectedregion(HZ region)	LEMD3	GO:0003676;GO:0005639	K19410
3_154855001	1.00863	0.101801	Selectedregion(HZ region)	LEMD3	GO:0003676;GO:0005639	K19410
3_154860001	0.910385	0.0906607	Selectedregion(HZ region)	LEMD3	GO:0003676;GO:0005639	K19410
3_155570001	0.562041	0.0484413	Selectedregion(HZ region)	XPOT	GO:0005488;GO:0006886;GO:0008536	K14288
3_155575001	0.563989	0.0591874	Selectedregion(HZ region)	XPOT	GO:0005488;GO:0006886;GO:0008536	K14288
3_155580001	0.665025	0.0605022	Selectedregion(HZ region)	XPOT	GO:0005488;GO:0006886;GO:0008536	K14288
3_155585001	0.64736	0.0592176	Selectedregion(HZ region)	XPOT	GO:0005488;GO:0006886;GO:0008536	K14288
3_155590001	0.601163	0.0456609	Selectedregion(HZ region)	XPOT	GO:0005488;GO:0006886;GO:0008536	K14288
3_162680001	0.505443	0.0451675	Selectedregion(HZ region)	LOC114113773	-	-
3_163500001	0.819136	0.0445059	Selectedregion(HZ region)	ERBB3	GO:0004672;GO:0004714;GO:0004716;GO:0005524;GO:0006468;GO:0007169;GO:0016020;GO:0016021	K05084
3_163525001	0.81937	0.0476691	Selectedregion(HZ region)	YPEL2	-	-
3_163550001	0.674652	0.0458635	Selectedregion(HZ region)	IKZF4	GO:0003676;GO:0003735;GO:0005622;GO:0005840;GO:0006412	K09220
3_163555001	0.710776	0.054718	Selectedregion(HZ region)	IKZF4	GO:0003676;GO:0003735;GO:0005622;GO:0005840;GO:0006412	K09220
3_163560001	0.766737	0.0533595	Selectedregion(HZ region)	IKZF4	GO:0003676;GO:0003735;GO:0005622;GO:0005840;GO:0006412	K09220
3_163850001	1.63369	0.0557908	Selectedregion(HZ region)	LOC101105405	GO:0004930;GO:0004984;GO:0007186;GO:0016021	K04257
3_163855001	1.59368	0.0598906	Selectedregion(HZ region)	LOC101105405	GO:0004930;GO:0004984;GO:0007186;GO:0016021	K04257
3_163860001	1.58435	0.0518843	Selectedregion(HZ region)	LOC101115952	GO:0004930;GO:0004984;GO:0007186;GO:0016021	K04257
3_163860001	1.58435	0.0518843	Selectedregion(HZ region)	LOC101105405	GO:0004930;GO:0004984;GO:0007186;GO:0016021	K04257
3_164270001	0.384064	0.0479374	Selectedregion(HZ region)	LOC114113640	GO:0004930;GO:0004984;GO:0007186;GO:0016021	K04257
3_164275001	0.435445	0.0530127	Selectedregion(HZ region)	LOC114113640	GO:0004930;GO:0004984;GO:0007186;GO:0016021	K04257
3_164465001	0.675024	0.0444991	Selectedregion(HZ region)	LOC101111875	GO:0004930;GO:0004984;GO:0007186;GO:0016021	K04257
3_164470001	0.994022	0.054627	Selectedregion(HZ region)	LOC101111875	GO:0004930;GO:0004984;GO:0007186;GO:0016021	K04257
3_165185001	0.684217	0.0539385	Selectedregion(HZ region)	LOC101117240	GO:0004930;GO:0004984;GO:0007186;GO:0016021	K04257
3_165190001	0.747043	0.0608014	Selectedregion(HZ region)	LOC101117240	GO:0004930;GO:0004984;GO:0007186;GO:0016021	K04257
3_165195001	0.754129	0.0627836	Selectedregion(HZ region)	LOC101117240	GO:0004930;GO:0004984;GO:0007186;GO:0016021	K04257
3_170320001	0.906006	0.0500292	Selectedregion(HZ region)	ANO4	GO:0046983	K19499
3_170325001	2.15774	0.0682779	Selectedregion(HZ region)	ANO4	GO:0046983	K19499
3_170330001	1.15767	0.0569592	Selectedregion(HZ region)	ANO4	GO:0046983	K19499
3_170600001	0.776882	0.0522824	Selectedregion(HZ region)	SLC5A8	GO:0016020;GO:0022857;GO:0055085	K14388
3_170605001	0.752119	0.0499571	Selectedregion(HZ region)	SLC5A8	GO:0016020;GO:0022857;GO:0055085	K14388
3_174020001	0.365712	0.0580057	Selectedregion(HZ region)	SLC41A2	GO:0006812;GO:0008324	K15122
3_174025001	0.375755	0.0507833	Selectedregion(HZ region)	SLC41A2	GO:0006812;GO:0008324	K15122
3_176475001	0.536809	0.0620415	Selectedregion(HZ region)	PWP1	GO:0005515	K14791
3_176480001	0.68818	0.0697009	Selectedregion(HZ region)	PWP1	GO:0005515	K14791
3_176485001	1.02074	0.0828409	Selectedregion(HZ region)	PWP1	GO:0005515	K14791
3_176490001	1.32398	0.080026	Selectedregion(HZ region)	PWP1	GO:0005515	K14791
3_176495001	1.2755	0.0789858	Selectedregion(HZ region)	PWP1	GO:0005515	K14791
3_176500001	1.30499	0.0584239	Selectedregion(HZ region)	PWP1	GO:0005515	K14791
3_176505001	1.22496	0.0481127	Selectedregion(HZ region)	PWP1	GO:0005515	K14791
3_176525001	0.92211	0.045422	Selectedregion(HZ region)	PRDM4	GO:0003676;GO:0005515;GO:0006366;GO:1990226	K12463
3_176530001	0.827341	0.0510985	Selectedregion(HZ region)	PRDM4	GO:0003676;GO:0005515;GO:0006366;GO:1990226	K12463
3_176535001	0.617178	0.0611823	Selectedregion(HZ region)	PRDM4	GO:0003676;GO:0005515;GO:0006366;GO:1990226	K12463
3_176540001	0.451146	0.0731077	Selectedregion(HZ region)	PRDM4	GO:0003676;GO:0005515;GO:0006366;GO:1990226	K12463
3_176555001	0.410194	0.0730982	Selectedregion(HZ region)	PRDM4	GO:0003676;GO:0005515;GO:0006366;GO:1990226	K12463
3_176555001	0.410194	0.0730982	Selectedregion(HZ region)	ASCL4	GO:0046983	K09067
3_176560001	0.61372	0.0635848	Selectedregion(HZ region)	ASCL4	GO:0046983	K09067
3_176565001	0.760624	0.0601794	Selectedregion(HZ region)	RTCB	GO:0003972;GO:0006388;GO:0006396;GO:0008452;GO:0072669	K14415
3_176565001	0.760624	0.0601794	Selectedregion(HZ region)	ASCL4	GO:0046983	K09067
3_176570001	0.857954	0.0594092	Selectedregion(HZ region)	RTCB	GO:0003972;GO:0006388;GO:0006396;GO:0008452;GO:0072669	K14415
3_176570001	0.857954	0.0594092	Selectedregion(HZ region)	ASCL4	GO:0046983	K09067
3_176575001	0.545691	0.0469473	Selectedregion(HZ region)	RTCB	GO:0003972;GO:0006388;GO:0006396;GO:0008452;GO:0072669	K14415
3_176595001	0.674739	0.0552469	Selectedregion(HZ region)	BPIFC	GO:0005615;GO:0008289	K25377
3_176595001	0.674739	0.0552469	Selectedregion(HZ region)	RTCB	GO:0003972;GO:0006388;GO:0006396;GO:0008452;GO:0072669	K14415
3_176600001	0.914958	0.0659106	Selectedregion(HZ region)	BPIFC	GO:0005615;GO:0008289	K25377
3_176600001	0.914958	0.0659106	Selectedregion(HZ region)	RTCB	GO:0003972;GO:0006388;GO:0006396;GO:0008452;GO:0072669	K14415
3_176605001	1.02553	0.0694162	Selectedregion(HZ region)	BPIFC	GO:0005615;GO:0008289	K25377
3_176610001	0.852865	0.0576871	Selectedregion(HZ region)	BPIFC	GO:0005615;GO:0008289	K25377
3_176635001	1.08857	0.0457977	Selectedregion(HZ region)	BPIFC	GO:0005615;GO:0008289	K25377
3_176640001	0.921644	0.0452407	Selectedregion(HZ region)	BPIFC	GO:0005615;GO:0008289	K25377
3_192050001	0.481494	0.0454194	Selectedregion(HZ region)	SOX5	-	-
3_192055001	0.402507	0.0673264	Selectedregion(HZ region)	SOX5	-	-
3_193965001	0.524083	0.0514549	Selectedregion(HZ region)	ABCC9	GO:0005524;GO:0006813;GO:0008281;GO:0016020;GO:0016021;GO:0016887;GO:0042626;GO:0055085	K05033
3_193970001	0.529828	0.0511009	Selectedregion(HZ region)	ABCC9	GO:0005524;GO:0006813;GO:0008281;GO:0016020;GO:0016021;GO:0016887;GO:0042626;GO:0055085	K05033
3_193975001	0.517615	0.0547207	Selectedregion(HZ region)	ABCC9	GO:0005524;GO:0006813;GO:0008281;GO:0016020;GO:0016021;GO:0016887;GO:0042626;GO:0055085	K05033
3_195050001	0.430184	0.0640507	Selectedregion(HZ region)	PDE3A	GO:0004114;GO:0007165;GO:0008081	K19021
3_195055001	0.495574	0.0666595	Selectedregion(HZ region)	PDE3A	GO:0004114;GO:0007165;GO:0008081	K19021
3_195060001	0.54867	0.0679531	Selectedregion(HZ region)	PDE3A	GO:0004114;GO:0007165;GO:0008081	K19021
3_195065001	0.616574	0.062973	Selectedregion(HZ region)	PDE3A	GO:0004114;GO:0007165;GO:0008081	K19021
3_196265001	0.633254	0.0495155	Selectedregion(HZ region)	PLEKHA5	GO:0005515	K23797
3_196270001	1.11656	0.102092	Selectedregion(HZ region)	PLEKHA5	GO:0005515	K23797
3_196275001	1.33652	0.121227	Selectedregion(HZ region)	PLEKHA5	GO:0005515	K23797
3_196280001	1.27819	0.136978	Selectedregion(HZ region)	PLEKHA5	GO:0005515	K23797
3_196285001	1.3035	0.150317	Selectedregion(HZ region)	PLEKHA5	GO:0005515	K23797
3_196290001	1.29455	0.146178	Selectedregion(HZ region)	PLEKHA5	GO:0005515	K23797
3_196295001	1.34808	0.147364	Selectedregion(HZ region)	PLEKHA5	GO:0005515	K23797
3_196300001	1.40691	0.13531	Selectedregion(HZ region)	PLEKHA5	GO:0005515	K23797
3_196305001	1.42898	0.120697	Selectedregion(HZ region)	PLEKHA5	GO:0005515	K23797
3_196310001	1.61743	0.0926328	Selectedregion(HZ region)	PLEKHA5	GO:0005515	K23797
3_196315001	1.90105	0.0811886	Selectedregion(HZ region)	PLEKHA5	GO:0005515	K23797
3_196320001	2.41517	0.0868876	Selectedregion(HZ region)	PLEKHA5	GO:0005515	K23797
3_196325001	2.46832	0.113259	Selectedregion(HZ region)	PLEKHA5	GO:0005515	K23797
3_196330001	2.40212	0.110014	Selectedregion(HZ region)	PLEKHA5	GO:0005515	K23797
3_196335001	1.90016	0.0961634	Selectedregion(HZ region)	PLEKHA5	GO:0005515	K23797
3_196340001	1.59111	0.0946738	Selectedregion(HZ region)	PLEKHA5	GO:0005515	K23797
3_196345001	1.19212	0.0770274	Selectedregion(HZ region)	PLEKHA5	GO:0005515	K23797
3_196350001	1.19785	0.0745145	Selectedregion(HZ region)	PLEKHA5	GO:0005515	K23797
3_196355001	1.16958	0.0789697	Selectedregion(HZ region)	PLEKHA5	GO:0005515	K23797
3_196360001	1.16132	0.069677	Selectedregion(HZ region)	PLEKHA5	GO:0005515	K23797
3_196365001	1.21955	0.0591894	Selectedregion(HZ region)	PLEKHA5	GO:0005515	K23797
3_199265001	0.368746	0.0665644	Selectedregion(HZ region)	SLC15A5	GO:0016020;GO:0022857;GO:0055085	K14639
3_199270001	0.480381	0.0797379	Selectedregion(HZ region)	SLC15A5	GO:0016020;GO:0022857;GO:0055085	K14639
3_199275001	0.477172	0.0700156	Selectedregion(HZ region)	SLC15A5	GO:0016020;GO:0022857;GO:0055085	K14639
3_199865001	0.652554	0.0684127	Selectedregion(HZ region)	EPS8	GO:0005515	K17277
3_199870001	1.14421	0.0837435	Selectedregion(HZ region)	EPS8	GO:0005515	K17277
3_199875001	1.27821	0.083072	Selectedregion(HZ region)	EPS8	GO:0005515	K17277
3_199880001	0.92573	0.066884	Selectedregion(HZ region)	EPS8	GO:0005515	K17277
3_201620001	0.483771	0.107477	Selectedregion(HZ region)	GRIN2B	GO:0004872;GO:0004970;GO:0005216;GO:0005234;GO:0006811;GO:0016020	-
3_201625001	0.429012	0.0762416	Selectedregion(HZ region)	GRIN2B	GO:0004872;GO:0004970;GO:0005216;GO:0005234;GO:0006811;GO:0016020	-
3_201630001	0.374387	0.0628314	Selectedregion(HZ region)	GRIN2B	GO:0004872;GO:0004970;GO:0005216;GO:0005234;GO:0006811;GO:0016020	-
3_202345001	0.608896	0.0602	Selectedregion(HZ region)	EMP1	GO:0016020;GO:0016021;GO:0016049	K26255
3_202350001	0.873262	0.0698143	Selectedregion(HZ region)	EMP1	GO:0016020;GO:0016021;GO:0016049	K26255
3_203315001	0.451515	0.118861	Selectedregion(HZ region)	LRP6	GO:0005515;GO:0017147;GO:0042813;GO:0060070	K03068
3_203320001	0.517865	0.127087	Selectedregion(HZ region)	LRP6	GO:0005515;GO:0017147;GO:0042813;GO:0060070	K03068
3_203325001	0.518901	0.131709	Selectedregion(HZ region)	LRP6	GO:0005515;GO:0017147;GO:0042813;GO:0060070	K03068
3_205835001	0.940027	0.0617854	Selectedregion(HZ region)	CD69	-	K06502
3_205840001	1.04704	0.0820983	Selectedregion(HZ region)	CD69	-	K06502
3_205845001	0.970802	0.0844525	Selectedregion(HZ region)	CD69	-	K06502
3_205850001	0.787334	0.0773958	Selectedregion(HZ region)	LOC101121762	-	-
3_205855001	0.489334	0.0714123	Selectedregion(HZ region)	LOC101121762	-	-
3_205860001	0.428087	0.0616062	Selectedregion(HZ region)	LOC101121762	-	-
3_209440001	0.385262	0.0505005	Selectedregion(HZ region)	LOC101117316	GO:0005044;GO:0016020	K06545
3_209445001	0.489463	0.0576297	Selectedregion(HZ region)	LOC101117316	GO:0005044;GO:0016020	K06545
3_209450001	0.638786	0.0712174	Selectedregion(HZ region)	LOC101117316	GO:0005044;GO:0016020	K06545
3_209455001	0.615845	0.0723453	Selectedregion(HZ region)	LOC101117316	GO:0005044;GO:0016020	K06545
3_209460001	0.559273	0.0685632	Selectedregion(HZ region)	LOC101117316	GO:0005044;GO:0016020	K06545
3_209465001	0.480573	0.0608809	Selectedregion(HZ region)	LOC101117316	GO:0005044;GO:0016020	K06545
3_209555001	0.508238	0.0495291	Selectedregion(HZ region)	LOC101117316	GO:0005044;GO:0016020	K06545
3_209560001	0.643295	0.0637399	Selectedregion(HZ region)	LOC101117316	GO:0005044;GO:0016020	K06545
3_209565001	0.704033	0.0797055	Selectedregion(HZ region)	LOC101117316	GO:0005044;GO:0016020	K06545
3_209570001	0.611324	0.0698294	Selectedregion(HZ region)	LOC101117316	GO:0005044;GO:0016020	K06545
3_213030001	0.375068	0.0466926	Selectedregion(HZ region)	TSPAN11	GO:0016021	K17352
3_213035001	0.449405	0.0515737	Selectedregion(HZ region)	TSPAN11	GO:0016021	K17352
3_213040001	0.608319	0.0695053	Selectedregion(HZ region)	TSPAN11	GO:0016021	K17352
3_214010001	0.509759	0.0591523	Selectedregion(HZ region)	NINJ2	GO:0007155;GO:0016021;GO:0042246	-
3_214015001	0.505051	0.0588185	Selectedregion(HZ region)	NINJ2	GO:0007155;GO:0016021;GO:0042246	-
3_215590001	0.420098	0.0525945	Selectedregion(HZ region)	ATP6V1E1	GO:0015991;GO:0033178;GO:0046961	K02150
3_215630001	0.427253	0.0541312	Selectedregion(HZ region)	BCL2L13	GO:0042981	K15485
3_215635001	0.688034	0.059914	Selectedregion(HZ region)	BCL2L13	GO:0042981	K15485
3_215640001	0.684444	0.0626131	Selectedregion(HZ region)	BCL2L13	GO:0042981	K15485
3_215645001	0.607889	0.0752178	Selectedregion(HZ region)	BCL2L13	GO:0042981	K15485
3_215645001	0.607889	0.0752178	Selectedregion(HZ region)	MICAL3	GO:0005515;GO:0005737;GO:0042981;GO:0043065;GO:0071949	K19947
3_215650001	0.44855	0.0887904	Selectedregion(HZ region)	BCL2L13	GO:0042981	K15485
3_215650001	0.44855	0.0887904	Selectedregion(HZ region)	MICAL3	GO:0005515;GO:0005737;GO:0042981;GO:0043065;GO:0071949	K19947
3_216195001	0.437958	0.0592997	Selectedregion(HZ region)	EIF3L	GO:0003743;GO:0005515;GO:0005737;GO:0005852	K15029
3_216200001	0.522068	0.0621839	Selectedregion(HZ region)	EIF3L	GO:0003743;GO:0005515;GO:0005737;GO:0005852	K15029
3_216205001	0.521291	0.0641399	Selectedregion(HZ region)	EIF3L	GO:0003743;GO:0005515;GO:0005737;GO:0005852	K15029
3_216920001	0.395354	0.0820157	Selectedregion(HZ region)	NPTXR	-	K25710
3_216920001	0.395354	0.0820157	Selectedregion(HZ region)	DNAL4	GO:0007017;GO:0030286	K10412
3_216925001	0.418342	0.0926053	Selectedregion(HZ region)	NPTXR	-	K25710
3_216930001	0.38597	0.0914694	Selectedregion(HZ region)	NPTXR	-	K25710
3_217740001	0.403122	0.0544691	Selectedregion(HZ region)	ENTHD1	-	-
3_220245001	0.452559	0.0729281	Selectedregion(HZ region)	ARFGAP3	GO:0005096	K12493
4_11370001	0.45948	0.0591597	Selectedregion(HZ region)	CALCR	GO:0004888;GO:0004930;GO:0004948;GO:0007166;GO:0007186;GO:0016020;GO:0016021	K04576
4_13295001	0.394701	0.0516254	Selectedregion(HZ region)	ASB4	GO:0005515	K10326
4_15010001	0.785849	0.0682459	Selectedregion(HZ region)	SDHAF3	-	-
4_15015001	0.869346	0.0829786	Selectedregion(HZ region)	SDHAF3	-	-
4_23550001	0.545905	0.0470931	Selectedregion(HZ region)	DGKB	GO:0003951;GO:0004143;GO:0005509;GO:0007205;GO:0008152;GO:0016301;GO:0035556	K00901
4_25540001	0.437719	0.0597866	Selectedregion(HZ region)	CRPPA	GO:0003824;GO:0008299;GO:0070567	K21031
4_25545001	0.411308	0.0609068	Selectedregion(HZ region)	CRPPA	GO:0003824;GO:0008299;GO:0070567	K21031
4_26665001	0.463117	0.0816158	Selectedregion(HZ region)	AHR	GO:0005515;GO:0006355;GO:0046983	K09093
4_26670001	0.375638	0.0671669	Selectedregion(HZ region)	AHR	GO:0005515;GO:0006355;GO:0046983	K09093
4_26695001	0.602987	0.0581885	Selectedregion(HZ region)	AHR	GO:0005515;GO:0006355;GO:0046983	K09093
4_26700001	0.713778	0.0630843	Selectedregion(HZ region)	AHR	GO:0005515;GO:0006355;GO:0046983	K09093
4_26705001	0.780622	0.0638943	Selectedregion(HZ region)	AHR	GO:0005515;GO:0006355;GO:0046983	K09093
4_26710001	0.746806	0.0681721	Selectedregion(HZ region)	AHR	GO:0005515;GO:0006355;GO:0046983	K09093
4_26715001	0.641964	0.0651949	Selectedregion(HZ region)	AHR	GO:0005515;GO:0006355;GO:0046983	K09093
4_26720001	0.542603	0.0719886	Selectedregion(HZ region)	AHR	GO:0005515;GO:0006355;GO:0046983	K09093
4_26725001	0.428231	0.067457	Selectedregion(HZ region)	AHR	GO:0005515;GO:0006355;GO:0046983	K09093
4_28160001	0.444513	0.0446466	Selectedregion(HZ region)	HDAC9	GO:0000118;GO:0004407;GO:0006325;GO:0016575	K11409
4_28165001	0.647213	0.0733506	Selectedregion(HZ region)	HDAC9	GO:0000118;GO:0004407;GO:0006325;GO:0016575	K11409
4_28170001	0.620109	0.0799829	Selectedregion(HZ region)	HDAC9	GO:0000118;GO:0004407;GO:0006325;GO:0016575	K11409
4_28175001	0.477538	0.0791375	Selectedregion(HZ region)	HDAC9	GO:0000118;GO:0004407;GO:0006325;GO:0016575	K11409
4_28180001	0.432393	0.074798	Selectedregion(HZ region)	HDAC9	GO:0000118;GO:0004407;GO:0006325;GO:0016575	K11409
4_33320001	0.715324	0.0486815	Selectedregion(HZ region)	RUNDC3B	-	K24787
4_33325001	0.766862	0.0516129	Selectedregion(HZ region)	RUNDC3B	-	K24787
4_34180001	0.372115	0.0465794	Selectedregion(HZ region)	LOC101122517	GO:0005524;GO:0016021;GO:0016887;GO:0042626;GO:0055085	K05659
4_34185001	0.462091	0.0588019	Selectedregion(HZ region)	LOC101122517	GO:0005524;GO:0016021;GO:0016887;GO:0042626;GO:0055085	K05659
4_34185001	0.462091	0.0588019	Selectedregion(HZ region)	DMTF1	GO:0003677;GO:0016746	K21625
4_34190001	0.507594	0.0549299	Selectedregion(HZ region)	LOC101122517	GO:0005524;GO:0016021;GO:0016887;GO:0042626;GO:0055085	K05659
4_34190001	0.507594	0.0549299	Selectedregion(HZ region)	DMTF1	GO:0003677;GO:0016746	K21625
4_34195001	0.469754	0.0536059	Selectedregion(HZ region)	LOC101122517	GO:0005524;GO:0016021;GO:0016887;GO:0042626;GO:0055085	K05659
4_34195001	0.469754	0.0536059	Selectedregion(HZ region)	DMTF1	GO:0003677;GO:0016746	K21625
4_34695001	0.372294	0.0680588	Selectedregion(HZ region)	ELAPOR2	-	-
4_45960001	0.699204	0.0594587	Selectedregion(HZ region)	RELN	GO:0008271;GO:0008272;GO:0015116;GO:0016021	K06249
4_45965001	0.69905	0.0558467	Selectedregion(HZ region)	RELN	GO:0008271;GO:0008272;GO:0015116;GO:0016021	K06249
4_49615001	0.455854	0.0632071	Selectedregion(HZ region)	HBP1	GO:0003723;GO:0005515	K21644
4_49620001	1.07983	0.0761869	Selectedregion(HZ region)	HBP1	GO:0003723;GO:0005515	K21644
4_49620001	1.07983	0.0761869	Selectedregion(HZ region)	COG5	GO:0006891;GO:0017119	K20292
4_49625001	1.13686	0.0778683	Selectedregion(HZ region)	HBP1	GO:0003723;GO:0005515	K21644
4_49625001	1.13686	0.0778683	Selectedregion(HZ region)	COG5	GO:0006891;GO:0017119	K20292
4_49630001	1.00614	0.0628661	Selectedregion(HZ region)	HBP1	GO:0003723;GO:0005515	K21644
4_49630001	1.00614	0.0628661	Selectedregion(HZ region)	COG5	GO:0006891;GO:0017119	K20292
4_49635001	0.898795	0.0466784	Selectedregion(HZ region)	COG5	GO:0006891;GO:0017119	K20292
4_49800001	0.889413	0.208856	Selectedregion(HZ region)	COG5	GO:0006891;GO:0017119	K20292
4_49805001	1.04787	0.221615	Selectedregion(HZ region)	COG5	GO:0006891;GO:0017119	K20292
4_49810001	0.987249	0.20623	Selectedregion(HZ region)	COG5	GO:0006891;GO:0017119	K20292
4_49815001	0.805877	0.160505	Selectedregion(HZ region)	COG5	GO:0006891;GO:0017119	K20292
4_53745001	0.515413	0.073656	Selectedregion(HZ region)	TFEC	GO:0046983	K15591
4_53750001	0.567062	0.0845269	Selectedregion(HZ region)	TFEC	GO:0046983	K15591
4_53755001	0.405152	0.0794807	Selectedregion(HZ region)	TFEC	GO:0046983	K15591
4_53760001	0.38025	0.0851334	Selectedregion(HZ region)	TFEC	GO:0046983	K15591
4_57820001	0.404485	0.0536013	Selectedregion(HZ region)	DOCK4	GO:0005515	K17697
4_62605001	0.549917	0.0527722	Selectedregion(HZ region)	EEPD1	GO:0003677;GO:0005525;GO:0006281;GO:0031105	-
4_62610001	0.772448	0.052252	Selectedregion(HZ region)	EEPD1	GO:0003677;GO:0005525;GO:0006281;GO:0031105	-
4_62620001	1.17462	0.0586216	Selectedregion(HZ region)	EEPD1	GO:0003677;GO:0005525;GO:0006281;GO:0031105	-
4_62625001	0.90871	0.0656876	Selectedregion(HZ region)	EEPD1	GO:0003677;GO:0005525;GO:0006281;GO:0031105	-
4_62630001	0.768899	0.0620752	Selectedregion(HZ region)	EEPD1	GO:0003677;GO:0005525;GO:0006281;GO:0031105	-
4_62635001	0.661682	0.0624552	Selectedregion(HZ region)	EEPD1	GO:0003677;GO:0005525;GO:0006281;GO:0031105	-
4_62640001	0.51259	0.0499288	Selectedregion(HZ region)	EEPD1	GO:0003677;GO:0005525;GO:0006281;GO:0031105	-
4_62690001	0.518859	0.0461071	Selectedregion(HZ region)	EEPD1	GO:0003677;GO:0005525;GO:0006281;GO:0031105	-
4_62695001	0.624542	0.0460721	Selectedregion(HZ region)	EEPD1	GO:0003677;GO:0005525;GO:0006281;GO:0031105	-
4_62705001	0.649613	0.0454575	Selectedregion(HZ region)	EEPD1	GO:0003677;GO:0005525;GO:0006281;GO:0031105	-
4_63195001	0.525013	0.0513966	Selectedregion(HZ region)	TBX20	GO:0003700;GO:0005634;GO:0006355	K10185
4_69465001	0.401698	0.0496804	Selectedregion(HZ region)	JAZF1	GO:0003676	K19495
4_69490001	0.838537	0.0479963	Selectedregion(HZ region)	JAZF1	GO:0003676	K19495
4_69495001	0.513775	0.0772873	Selectedregion(HZ region)	JAZF1	GO:0003676	K19495
4_69500001	0.575579	0.0697941	Selectedregion(HZ region)	JAZF1	GO:0003676	K19495
4_69505001	0.551353	0.0679937	Selectedregion(HZ region)	JAZF1	GO:0003676	K19495
4_69510001	0.450993	0.0677126	Selectedregion(HZ region)	JAZF1	GO:0003676	K19495
4_69515001	0.468402	0.0590947	Selectedregion(HZ region)	JAZF1	GO:0003676	K19495
4_70230001	0.384895	0.0472816	Selectedregion(HZ region)	HOXA13	GO:0003677;GO:0006355;GO:0043565	K21951
4_72035001	0.379799	0.0564224	Selectedregion(HZ region)	SPMIP4	-	-
4_72040001	0.498549	0.0560546	Selectedregion(HZ region)	SPMIP4	-	-
4_72045001	0.469672	0.0467468	Selectedregion(HZ region)	SPMIP4	-	-
4_76230001	0.520281	0.0772038	Selectedregion(HZ region)	TNS3	GO:0005515;GO:0035556	K18080
4_76235001	0.681919	0.0730519	Selectedregion(HZ region)	TNS3	GO:0005515;GO:0035556	K18080
4_76240001	0.736614	0.0716436	Selectedregion(HZ region)	TNS3	GO:0005515;GO:0035556	K18080
4_76245001	0.709827	0.0577556	Selectedregion(HZ region)	TNS3	GO:0005515;GO:0035556	K18080
4_76280001	0.535522	0.0464757	Selectedregion(HZ region)	TNS3	GO:0005515;GO:0035556	K18080
4_76285001	0.695554	0.0467953	Selectedregion(HZ region)	TNS3	GO:0005515;GO:0035556	K18080
4_77995001	0.463048	0.0577501	Selectedregion(HZ region)	CCM2	GO:0005515	K26416
4_78000001	0.506691	0.0728385	Selectedregion(HZ region)	CCM2	GO:0005515	K26416
4_78005001	0.526673	0.0790972	Selectedregion(HZ region)	CCM2	GO:0005515	K26416
4_78010001	0.728427	0.0776281	Selectedregion(HZ region)	CCM2	GO:0005515	K26416
4_78015001	0.507594	0.0849088	Selectedregion(HZ region)	CCM2	GO:0005515	K26416
4_78020001	0.451922	0.0799021	Selectedregion(HZ region)	CCM2	GO:0005515	K26416
4_78025001	0.391995	0.0759277	Selectedregion(HZ region)	CCM2	GO:0005515	K26416
4_78040001	0.45098	0.0577764	Selectedregion(HZ region)	MYO1G	GO:0003774;GO:0003777;GO:0005515;GO:0005524;GO:0007018;GO:0008017;GO:0016459	K10356
4_78045001	0.550673	0.0574278	Selectedregion(HZ region)	MYO1G	GO:0003774;GO:0003777;GO:0005515;GO:0005524;GO:0007018;GO:0008017;GO:0016459	K10356
4_78050001	0.784623	0.0562562	Selectedregion(HZ region)	MYO1G	GO:0003774;GO:0003777;GO:0005515;GO:0005524;GO:0007018;GO:0008017;GO:0016459	K10356
4_78055001	0.554557	0.0484042	Selectedregion(HZ region)	MYO1G	GO:0003774;GO:0003777;GO:0005515;GO:0005524;GO:0007018;GO:0008017;GO:0016459	K10356
4_78215001	0.481191	0.0475472	Selectedregion(HZ region)	OGDH	GO:0004591;GO:0006099;GO:0008152;GO:0016624;GO:0030976;GO:0055114	K00164
4_78220001	0.575753	0.0537096	Selectedregion(HZ region)	OGDH	GO:0004591;GO:0006099;GO:0008152;GO:0016624;GO:0030976;GO:0055114	K00164
4_78325001	0.369672	0.0561536	Selectedregion(HZ region)	NPC1L1	GO:0003676;GO:0005319;GO:0005524;GO:0016021	K14461
4_78325001	0.369672	0.0561536	Selectedregion(HZ region)	NUDCD3	-	-
4_82705001	0.401905	0.0676253	Selectedregion(HZ region)	YAE1	GO:0003924;GO:0005525;GO:0007165;GO:0016020	-
4_82710001	0.407756	0.0702788	Selectedregion(HZ region)	YAE1	GO:0003924;GO:0005525;GO:0007165;GO:0016020	-
4_82715001	0.437448	0.0726253	Selectedregion(HZ region)	YAE1	GO:0003924;GO:0005525;GO:0007165;GO:0016020	-
4_92870001	0.382913	0.0459006	Selectedregion(HZ region)	GRM8	GO:0004930;GO:0007186;GO:0016021	K04610
4_93060001	0.405105	0.109568	Selectedregion(HZ region)	ZNF800	GO:0003676	-
4_93065001	0.446473	0.0876059	Selectedregion(HZ region)	ZNF800	GO:0003676	-
4_93070001	0.390548	0.0556728	Selectedregion(HZ region)	ZNF800	GO:0003676	-
4_93090001	0.386384	0.0696688	Selectedregion(HZ region)	ZNF800	GO:0003676	-
4_93730001	0.398736	0.0869202	Selectedregion(HZ region)	SND1	GO:0003676;GO:0004518;GO:0016442;GO:0031047	K15979
4_93735001	0.371736	0.0857707	Selectedregion(HZ region)	SND1	GO:0003676;GO:0004518;GO:0016442;GO:0031047	K15979
4_93740001	0.366613	0.0883647	Selectedregion(HZ region)	SND1	GO:0003676;GO:0004518;GO:0016442;GO:0031047	K15979
4_94450001	0.578953	0.046819	Selectedregion(HZ region)	TNPO3	GO:0005488	K15436
4_95175001	0.665	0.0603105	Selectedregion(HZ region)	ZC3HC1	GO:0005634;GO:0008270	-
4_95180001	1.27321	0.0799754	Selectedregion(HZ region)	ZC3HC1	GO:0005634;GO:0008270	-
4_95185001	1.01182	0.0697452	Selectedregion(HZ region)	ZC3HC1	GO:0005634;GO:0008270	-
4_95280001	1.23992	0.0462702	Selectedregion(HZ region)	ZC3HC1	GO:0005634;GO:0008270	-
4_95335001	0.453931	0.0453226	Selectedregion(HZ region)	KLHDC10	GO:0005515	K25809
4_96455001	0.367957	0.046729	Selectedregion(HZ region)	MKLN1	GO:0005515	K23337
4_99315001	0.44557	0.0567734	Selectedregion(HZ region)	LRGUK	GO:0005515	K25549
4_100430001	0.368144	0.0479336	Selectedregion(HZ region)	CNOT4	GO:0003676;GO:0046872	K10643
4_100435001	0.402079	0.058345	Selectedregion(HZ region)	CNOT4	GO:0003676;GO:0046872	K10643
4_100440001	0.473877	0.0703375	Selectedregion(HZ region)	CNOT4	GO:0003676;GO:0046872	K10643
4_102490001	0.391677	0.0494812	Selectedregion(HZ region)	DGKI	GO:0003951;GO:0004143;GO:0005515;GO:0007205;GO:0008152;GO:0016301;GO:0035556	K00901
4_102495001	0.512632	0.064434	Selectedregion(HZ region)	DGKI	GO:0003951;GO:0004143;GO:0005515;GO:0007205;GO:0008152;GO:0016301;GO:0035556	K00901
4_102500001	0.438951	0.0616565	Selectedregion(HZ region)	DGKI	GO:0003951;GO:0004143;GO:0005515;GO:0007205;GO:0008152;GO:0016301;GO:0035556	K00901
4_105695001	0.440549	0.0491475	Selectedregion(HZ region)	AGK	GO:0003951;GO:0008152;GO:0016021;GO:0016301	K09881
4_116470001	0.64884	0.0518103	Selectedregion(HZ region)	KMT2C	GO:0005515;GO:0005634	K09188
4_116470001	0.64884	0.0518103	Selectedregion(HZ region)	CCT8L2	GO:0005524	-
4_116475001	0.613173	0.0492918	Selectedregion(HZ region)	CCT8L2	GO:0005524	-
4_116480001	0.633599	0.0492482	Selectedregion(HZ region)	CCT8L2	GO:0005524	-
4_119735001	0.407197	0.0531246	Selectedregion(HZ region)	RNF32	GO:0005515	-
5_535001	0.382121	0.0593818	Selectedregion(HZ region)	CNOT6	GO:0004535;GO:0005515	K12603
5_540001	0.462633	0.0688925	Selectedregion(HZ region)	CNOT6	GO:0004535;GO:0005515	K12603
5_545001	0.496061	0.0774866	Selectedregion(HZ region)	CNOT6	GO:0004535;GO:0005515	K12603
5_550001	0.467112	0.0798484	Selectedregion(HZ region)	CNOT6	GO:0004535;GO:0005515	K12603
5_555001	0.422827	0.0615057	Selectedregion(HZ region)	CNOT6	GO:0004535;GO:0005515	K12603
5_560001	0.437939	0.0506663	Selectedregion(HZ region)	CNOT6	GO:0004535;GO:0005515	K12603
5_5630001	0.597561	0.0447174	Selectedregion(HZ region)	CCDC194	-	-
5_5630001	0.597561	0.0447174	Selectedregion(HZ region)	PLVAP	-	K17309
5_8560001	0.441456	0.0465984	Selectedregion(HZ region)	LOC114114785	GO:0004930;GO:0004984;GO:0007186;GO:0016021	K04257
5_10880001	0.881103	0.0590596	Selectedregion(HZ region)	IER2	-	-
5_10885001	0.555315	0.0474365	Selectedregion(HZ region)	STX10	GO:0016020;GO:0016192;GO:0048193	K23937
5_10885001	0.555315	0.0474365	Selectedregion(HZ region)	IER2	-	-
5_11460001	0.642064	0.0632677	Selectedregion(HZ region)	E2F3	GO:0003700;GO:0005667;GO:0006355	-
5_11465001	0.452826	0.0527396	Selectedregion(HZ region)	E2F3	GO:0003700;GO:0005667;GO:0006355	-
5_11490001	0.426156	0.0502361	Selectedregion(HZ region)	E2F3	GO:0003700;GO:0005667;GO:0006355	-
5_11490001	0.426156	0.0502361	Selectedregion(HZ region)	LOC132659796	-	-
5_11495001	0.369347	0.067234	Selectedregion(HZ region)	LOC132659796	-	-
5_11510001	0.387111	0.0686532	Selectedregion(HZ region)	LOC132659796	-	-
5_11515001	0.431977	0.0639485	Selectedregion(HZ region)	LOC132659796	-	-
5_11520001	0.484282	0.056615	Selectedregion(HZ region)	LOC132659796	-	-
5_11525001	0.44432	0.0598171	Selectedregion(HZ region)	LOC132659796	-	-
5_13820001	0.546652	0.0504074	Selectedregion(HZ region)	EPOR	GO:0004896;GO:0005085;GO:0005515;GO:0007165;GO:0007264;GO:0016020	K05079
5_13820001	0.546652	0.0504074	Selectedregion(HZ region)	SWSAP1	-	K19581
5_13860001	0.488255	0.0527191	Selectedregion(HZ region)	ODAD3	-	K23733
5_13860001	0.488255	0.0527191	Selectedregion(HZ region)	PRKCSH	GO:0005509;GO:0005515	K08288
5_13865001	0.488292	0.0557776	Selectedregion(HZ region)	ELAVL3	GO:0003676;GO:0003723	K13208
5_13865001	0.488292	0.0557776	Selectedregion(HZ region)	PRKCSH	GO:0005509;GO:0005515	K08288
5_13870001	0.538888	0.0585085	Selectedregion(HZ region)	ELAVL3	GO:0003676;GO:0003723	K13208
5_13870001	0.538888	0.0585085	Selectedregion(HZ region)	PRKCSH	GO:0005509;GO:0005515	K08288
5_13875001	0.446517	0.0583664	Selectedregion(HZ region)	ELAVL3	GO:0003676;GO:0003723	K13208
5_13875001	0.446517	0.0583664	Selectedregion(HZ region)	PRKCSH	GO:0005509;GO:0005515	K08288
5_13880001	0.426071	0.0535313	Selectedregion(HZ region)	ELAVL3	GO:0003676;GO:0003723	K13208
5_13885001	0.404812	0.0452699	Selectedregion(HZ region)	ELAVL3	GO:0003676;GO:0003723	K13208
5_13885001	0.404812	0.0452699	Selectedregion(HZ region)	ZNF653	GO:0003676	-
5_15635001	0.498135	0.128189	Selectedregion(HZ region)	ADGRE1	GO:0004888;GO:0004930;GO:0005509;GO:0007166;GO:0007186;GO:0016021	K04591
5_15640001	0.697169	0.140817	Selectedregion(HZ region)	ADGRE1	GO:0004888;GO:0004930;GO:0005509;GO:0007166;GO:0007186;GO:0016021	K04591
5_15645001	0.375308	0.0924387	Selectedregion(HZ region)	ADGRE1	GO:0004888;GO:0004930;GO:0005509;GO:0007166;GO:0007186;GO:0016021	K04591
5_15650001	0.378669	0.0819358	Selectedregion(HZ region)	ADGRE1	GO:0004888;GO:0004930;GO:0005509;GO:0007166;GO:0007186;GO:0016021	K04591
5_15685001	1.05176	0.0493212	Selectedregion(HZ region)	ADGRE1	GO:0004888;GO:0004930;GO:0005509;GO:0007166;GO:0007186;GO:0016021	K04591
5_18260001	0.588964	0.0507349	Selectedregion(HZ region)	ZFR2	GO:0003676;GO:0004672;GO:0004713;GO:0005515;GO:0005524;GO:0006468;GO:0008270	K13203
5_18265001	0.561112	0.0549908	Selectedregion(HZ region)	ZFR2	GO:0003676;GO:0004672;GO:0004713;GO:0005515;GO:0005524;GO:0006468;GO:0008270	K13203
5_18270001	0.539454	0.0503045	Selectedregion(HZ region)	ZFR2	GO:0003676;GO:0004672;GO:0004713;GO:0005515;GO:0005524;GO:0006468;GO:0008270	K13203
5_20845001	0.69815	0.0472677	Selectedregion(HZ region)	FNIP1	-	K20400
5_20850001	0.953224	0.0513824	Selectedregion(HZ region)	FNIP1	-	K20400
5_20855001	0.735622	0.0450711	Selectedregion(HZ region)	FNIP1	-	K20400
5_43940001	0.479186	0.0556969	Selectedregion(HZ region)	CDKL3	GO:0004672;GO:0005524;GO:0006468	K08824
5_43945001	0.415745	0.051225	Selectedregion(HZ region)	CDKL3	GO:0004672;GO:0005524;GO:0006468	K08824
5_60280001	0.909802	0.0619173	Selectedregion(HZ region)	SMIM3	-	-
5_60285001	0.956522	0.0703247	Selectedregion(HZ region)	SMIM3	-	-
5_60290001	0.982307	0.0698134	Selectedregion(HZ region)	SMIM3	-	-
5_60295001	1.0562	0.0477526	Selectedregion(HZ region)	SMIM3	-	-
5_60300001	1.15506	0.0563531	Selectedregion(HZ region)	SMIM3	-	-
5_78160001	0.576006	0.0449097	Selectedregion(HZ region)	TENM2	GO:0007165;GO:0016021;GO:0097264	K24473
5_78165001	0.756037	0.0557018	Selectedregion(HZ region)	TENM2	GO:0007165;GO:0016021;GO:0097264	K24473
5_78170001	0.603655	0.0513539	Selectedregion(HZ region)	TENM2	GO:0007165;GO:0016021;GO:0097264	K24473
5_78210001	0.520025	0.0502663	Selectedregion(HZ region)	TENM2	GO:0007165;GO:0016021;GO:0097264	K24473
5_78215001	0.54971	0.0479863	Selectedregion(HZ region)	TENM2	GO:0007165;GO:0016021;GO:0097264	K24473
5_78255001	0.386187	0.0468458	Selectedregion(HZ region)	TENM2	GO:0007165;GO:0016021;GO:0097264	K24473
5_78305001	0.394809	0.0599737	Selectedregion(HZ region)	WWC1	GO:0005515	K16685
5_104525001	0.862822	0.0608211	Selectedregion(HZ region)	EFNA5	GO:0016020;GO:0046875;GO:0048013	K05462
5_104530001	1.40767	0.0971243	Selectedregion(HZ region)	EFNA5	GO:0016020;GO:0046875;GO:0048013	K05462
5_104535001	1.47282	0.104317	Selectedregion(HZ region)	EFNA5	GO:0016020;GO:0046875;GO:0048013	K05462
5_104540001	1.31009	0.101512	Selectedregion(HZ region)	EFNA5	GO:0016020;GO:0046875;GO:0048013	K05462
5_104545001	0.921788	0.0908697	Selectedregion(HZ region)	EFNA5	GO:0016020;GO:0046875;GO:0048013	K05462
5_104550001	0.555292	0.0641706	Selectedregion(HZ region)	EFNA5	GO:0016020;GO:0046875;GO:0048013	K05462
6_9085001	0.387193	0.0534595	Selectedregion(HZ region)	SRSF6	GO:0003676	K12893
6_12645001	0.803409	0.0481412	Selectedregion(HZ region)	CAMK2D	GO:0004672;GO:0004683;GO:0005516;GO:0005524;GO:0006468	K04515
6_12650001	0.865368	0.0464668	Selectedregion(HZ region)	CAMK2D	GO:0004672;GO:0004683;GO:0005516;GO:0005524;GO:0006468	K04515
6_15865001	0.695604	0.0602902	Selectedregion(HZ region)	ELOVL6	GO:0016021	K10203
6_15870001	0.963991	0.0656682	Selectedregion(HZ region)	ELOVL6	GO:0016021	K10203
6_15875001	1.17256	0.090344	Selectedregion(HZ region)	ELOVL6	GO:0016021	K10203
6_15880001	0.826331	0.0813226	Selectedregion(HZ region)	ELOVL6	GO:0016021	K10203
6_15885001	0.60796	0.0642827	Selectedregion(HZ region)	ELOVL6	GO:0016021	K10203
6_15890001	0.376867	0.0633427	Selectedregion(HZ region)	ELOVL6	GO:0016021	K10203
6_16200001	0.448569	0.057856	Selectedregion(HZ region)	CFI	GO:0004252;GO:0005044;GO:0005515;GO:0006508;GO:0016020	K01333
6_20115001	0.388773	0.074554	Selectedregion(HZ region)	ARHGEF38	GO:0005089;GO:0005515;GO:0005737;GO:0035023	K20711
6_22845001	1.8289	0.0844206	Selectedregion(HZ region)	NFKB1	GO:0003677;GO:0003700;GO:0005515;GO:0005634;GO:0005737;GO:0006355;GO:0007165	K02580
6_22850001	2.19567	0.101742	Selectedregion(HZ region)	NFKB1	GO:0003677;GO:0003700;GO:0005515;GO:0005634;GO:0005737;GO:0006355;GO:0007165	K02580
6_22855001	2.02132	0.0904496	Selectedregion(HZ region)	NFKB1	GO:0003677;GO:0003700;GO:0005515;GO:0005634;GO:0005737;GO:0006355;GO:0007165	K02580
6_24175001	0.540683	0.0454746	Selectedregion(HZ region)	PPP3CA	GO:0016787	K04348
6_24180001	0.458892	0.0532526	Selectedregion(HZ region)	PPP3CA	GO:0016787	K04348
6_26770001	0.504236	0.0461375	Selectedregion(HZ region)	TSPAN5	GO:0016021	K17345
6_27405001	0.594613	0.0511744	Selectedregion(HZ region)	STPG2	-	-
6_27410001	0.70708	0.0593629	Selectedregion(HZ region)	STPG2	-	-
6_27415001	0.766105	0.0541042	Selectedregion(HZ region)	STPG2	-	-
6_27420001	0.711606	0.0445036	Selectedregion(HZ region)	STPG2	-	-
6_31975001	0.81974	0.0469459	Selectedregion(HZ region)	GRID2	GO:0004872;GO:0004970;GO:0005216;GO:0005234;GO:0006811;GO:0016020	K05207
6_31980001	0.857194	0.0594948	Selectedregion(HZ region)	GRID2	GO:0004872;GO:0004970;GO:0005216;GO:0005234;GO:0006811;GO:0016020	K05207
6_31985001	0.865747	0.0677828	Selectedregion(HZ region)	GRID2	GO:0004872;GO:0004970;GO:0005216;GO:0005234;GO:0006811;GO:0016020	K05207
6_31990001	0.901157	0.0630845	Selectedregion(HZ region)	GRID2	GO:0004872;GO:0004970;GO:0005216;GO:0005234;GO:0006811;GO:0016020	K05207
6_31995001	0.937011	0.0604639	Selectedregion(HZ region)	GRID2	GO:0004872;GO:0004970;GO:0005216;GO:0005234;GO:0006811;GO:0016020	K05207
6_32000001	0.940558	0.0540715	Selectedregion(HZ region)	GRID2	GO:0004872;GO:0004970;GO:0005216;GO:0005234;GO:0006811;GO:0016020	K05207
6_32270001	0.396922	0.0492774	Selectedregion(HZ region)	GRID2	GO:0004872;GO:0004970;GO:0005216;GO:0005234;GO:0006811;GO:0016020	K05207
6_32275001	0.489426	0.0620405	Selectedregion(HZ region)	GRID2	GO:0004872;GO:0004970;GO:0005216;GO:0005234;GO:0006811;GO:0016020	K05207
6_32280001	0.535276	0.0714414	Selectedregion(HZ region)	GRID2	GO:0004872;GO:0004970;GO:0005216;GO:0005234;GO:0006811;GO:0016020	K05207
6_32285001	0.539296	0.0613475	Selectedregion(HZ region)	GRID2	GO:0004872;GO:0004970;GO:0005216;GO:0005234;GO:0006811;GO:0016020	K05207
6_34925001	0.394654	0.0459828	Selectedregion(HZ region)	CCSER1	-	-
6_34970001	0.55933	0.0476973	Selectedregion(HZ region)	CCSER1	-	-
6_45555001	0.413711	0.0522948	Selectedregion(HZ region)	PI4K2B	-	K13711
6_45560001	0.456	0.048698	Selectedregion(HZ region)	PI4K2B	-	K13711
6_45565001	0.427057	0.0465629	Selectedregion(HZ region)	PI4K2B	-	K13711
6_45570001	0.520233	0.0495966	Selectedregion(HZ region)	PI4K2B	-	K13711
6_45575001	0.530252	0.0489185	Selectedregion(HZ region)	PI4K2B	-	K13711
6_45580001	0.632091	0.0492878	Selectedregion(HZ region)	PI4K2B	-	K13711
6_59780001	0.411474	0.0819741	Selectedregion(HZ region)	UBE2K	GO:0005515	K04649
6_59785001	0.51405	0.0696283	Selectedregion(HZ region)	UBE2K	GO:0005515	K04649
6_64335001	0.409132	0.167211	Selectedregion(HZ region)	GNPDA2	GO:0004342;GO:0005975;GO:0006044	K02564
6_64340001	0.43032	0.166529	Selectedregion(HZ region)	GNPDA2	GO:0004342;GO:0005975;GO:0006044	K02564
6_69515001	0.448244	0.0471388	Selectedregion(HZ region)	SCFD2	GO:0006904;GO:0016192	-
6_69535001	0.365629	0.0543892	Selectedregion(HZ region)	SCFD2	GO:0006904;GO:0016192	-
6_71540001	1.03496	0.0448081	Selectedregion(HZ region)	KDR	GO:0004672;GO:0004713;GO:0004714;GO:0005021;GO:0005524;GO:0006468;GO:0007169;GO:0016021;GO:0019838;GO:0048010	K05098
6_71545001	0.994418	0.0503763	Selectedregion(HZ region)	KDR	GO:0004672;GO:0004713;GO:0004714;GO:0005021;GO:0005524;GO:0006468;GO:0007169;GO:0016021;GO:0019838;GO:0048010	K05098
6_71550001	0.847489	0.0445318	Selectedregion(HZ region)	KDR	GO:0004672;GO:0004713;GO:0004714;GO:0005021;GO:0005524;GO:0006468;GO:0007169;GO:0016021;GO:0019838;GO:0048010	K05098
6_80750001	0.546936	0.0491341	Selectedregion(HZ region)	TECRL	GO:0005737;GO:0006629;GO:0016021;GO:0016627	K24219
6_80795001	0.647815	0.0513565	Selectedregion(HZ region)	TECRL	GO:0005737;GO:0006629;GO:0016021;GO:0016627	K24219
6_80800001	0.722677	0.0502785	Selectedregion(HZ region)	TECRL	GO:0005737;GO:0006629;GO:0016021;GO:0016627	K24219
6_80805001	0.728022	0.0468704	Selectedregion(HZ region)	TECRL	GO:0005737;GO:0006629;GO:0016021;GO:0016627	K24219
6_80810001	0.957698	0.0561221	Selectedregion(HZ region)	TECRL	GO:0005737;GO:0006629;GO:0016021;GO:0016627	K24219
6_80815001	1.11613	0.0616937	Selectedregion(HZ region)	TECRL	GO:0005737;GO:0006629;GO:0016021;GO:0016627	K24219
6_80820001	1.04483	0.0592996	Selectedregion(HZ region)	TECRL	GO:0005737;GO:0006629;GO:0016021;GO:0016627	K24219
6_80825001	0.907516	0.0543786	Selectedregion(HZ region)	TECRL	GO:0005737;GO:0006629;GO:0016021;GO:0016627	K24219
6_89580001	0.630793	0.0563956	Selectedregion(HZ region)	AFM	GO:0005615	K25349
6_89585001	0.599572	0.0541069	Selectedregion(HZ region)	AFM	GO:0005615	K25349
6_99035001	0.377175	0.0650852	Selectedregion(HZ region)	COQ2	GO:0004659;GO:0006744;GO:0016021;GO:0016765	K06125
6_103325001	1.28257	0.0446565	Selectedregion(HZ region)	NUDT9	GO:0016787	K13988
6_103330001	1.75743	0.0559701	Selectedregion(HZ region)	NUDT9	GO:0016787	K13988
6_103335001	1.90327	0.0615867	Selectedregion(HZ region)	NUDT9	GO:0016787	K13988
6_103340001	1.05498	0.0580939	Selectedregion(HZ region)	NUDT9	GO:0016787	K13988
6_103345001	0.777162	0.0649967	Selectedregion(HZ region)	SPARCL1	GO:0005509;GO:0005515;GO:0005578;GO:0005615;GO:0007165	-
6_103345001	0.777162	0.0649967	Selectedregion(HZ region)	NUDT9	GO:0016787	K13988
6_103350001	0.501327	0.0671235	Selectedregion(HZ region)	SPARCL1	GO:0005509;GO:0005515;GO:0005578;GO:0005615;GO:0007165	-
6_111655001	0.383431	0.0542211	Selectedregion(HZ region)	CC2D2A	-	K19352
6_111660001	0.653481	0.0916391	Selectedregion(HZ region)	CC2D2A	-	K19352
6_111665001	0.881637	0.11043	Selectedregion(HZ region)	CC2D2A	-	K19352
6_111670001	0.648333	0.101693	Selectedregion(HZ region)	CC2D2A	-	K19352
6_111675001	0.421883	0.0781184	Selectedregion(HZ region)	CC2D2A	-	K19352
6_112475001	0.425627	0.0516713	Selectedregion(HZ region)	TAPT1	-	K23404
6_112480001	0.442549	0.0587332	Selectedregion(HZ region)	TAPT1	-	K23404
6_112485001	0.456906	0.0526857	Selectedregion(HZ region)	TAPT1	-	K23404
6_114495001	0.474469	0.0529996	Selectedregion(HZ region)	TBC1D14	-	K20167
6_114495001	0.474469	0.0529996	Selectedregion(HZ region)	TADA2B	GO:0003677;GO:0003713;GO:0006357;GO:0008270;GO:0035065	K15127
6_114495001	0.474469	0.0529996	Selectedregion(HZ region)	CCDC96	-	-
6_116470001	0.443621	0.0468417	Selectedregion(HZ region)	RGS12	GO:0004252;GO:0005057;GO:0005515;GO:0005576;GO:0006508;GO:0007165;GO:0030695	K16449
6_116475001	0.717347	0.0610897	Selectedregion(HZ region)	RGS12	GO:0004252;GO:0005057;GO:0005515;GO:0005576;GO:0006508;GO:0007165;GO:0030695	K16449
6_116480001	0.552954	0.0489411	Selectedregion(HZ region)	RGS12	GO:0004252;GO:0005057;GO:0005515;GO:0005576;GO:0006508;GO:0007165;GO:0030695	K16449
6_116485001	0.383601	0.0576883	Selectedregion(HZ region)	RGS12	GO:0004252;GO:0005057;GO:0005515;GO:0005576;GO:0006508;GO:0007165;GO:0030695	K16449
6_116510001	0.36943	0.0548497	Selectedregion(HZ region)	RGS12	GO:0004252;GO:0005057;GO:0005515;GO:0005576;GO:0006508;GO:0007165;GO:0030695	K16449
6_116780001	0.401959	0.0454553	Selectedregion(HZ region)	GRK4	-	-
6_116780001	0.401959	0.0454553	Selectedregion(HZ region)	NOP14	GO:0032040	K14766
6_118030001	0.704196	0.0470147	Selectedregion(HZ region)	UVSSA	-	K23720
6_118035001	0.810517	0.056302	Selectedregion(HZ region)	UVSSA	-	K23720
6_118040001	0.764151	0.0565951	Selectedregion(HZ region)	UVSSA	-	K23720
6_118045001	0.541685	0.0453802	Selectedregion(HZ region)	UVSSA	-	K23720
7_1605001	0.400741	0.0487964	Selectedregion(HZ region)	EPB41L4A	GO:0005856;GO:0008092	K23962
7_4530001	0.378388	0.0542311	Selectedregion(HZ region)	TMED7	domain;superfamily	K20349
7_4535001	0.594955	0.0586142	Selectedregion(HZ region)	TMED7	domain;superfamily	K20349
7_4540001	0.560364	0.0489279	Selectedregion(HZ region)	TMED7	domain;superfamily	K20349
7_7060001	0.694207	0.0543338	Selectedregion(HZ region)	POLK	GO:0003677;GO:0003684;GO:0003887;GO:0006281	K03511
7_7065001	0.628945	0.055345	Selectedregion(HZ region)	POLK	GO:0003677;GO:0003684;GO:0003887;GO:0006281	K03511
7_7070001	0.559861	0.0548916	Selectedregion(HZ region)	POLK	GO:0003677;GO:0003684;GO:0003887;GO:0006281	K03511
7_7075001	0.524669	0.0515024	Selectedregion(HZ region)	POLK	GO:0003677;GO:0003684;GO:0003887;GO:0006281	K03511
7_15240001	0.418243	0.0493434	Selectedregion(HZ region)	ITGA11	GO:0007155;GO:0008305	K06587
7_15245001	0.454312	0.0570992	Selectedregion(HZ region)	ITGA11	GO:0007155;GO:0008305	K06587
7_15250001	0.41295	0.0542048	Selectedregion(HZ region)	ITGA11	GO:0007155;GO:0008305	K06587
7_15980001	0.888418	0.0493832	Selectedregion(HZ region)	NOX5	GO:0005509;GO:0016491;GO:0055114	K21424
7_16280001	0.939628	0.0549352	Selectedregion(HZ region)	KIF23	GO:0003777;GO:0005524;GO:0007018;GO:0008017;GO:0016021	K17387
7_16285001	0.928614	0.0585355	Selectedregion(HZ region)	KIF23	GO:0003777;GO:0005524;GO:0007018;GO:0008017;GO:0016021	K17387
7_16290001	0.885436	0.051834	Selectedregion(HZ region)	KIF23	GO:0003777;GO:0005524;GO:0007018;GO:0008017;GO:0016021	K17387
7_25510001	0.692957	0.0806691	Selectedregion(HZ region)	LOC101110239	GO:0003676	K01172
7_25515001	0.742908	0.0775055	Selectedregion(HZ region)	LOC101110239	GO:0003676	K01172
7_25520001	0.629605	0.0614311	Selectedregion(HZ region)	RNASE13	GO:0003676	-
7_25520001	0.629605	0.0614311	Selectedregion(HZ region)	LOC101110239	GO:0003676	K01172
7_25520001	0.629605	0.0614311	Selectedregion(HZ region)	TPPP2	-	K25698
7_26990001	1.20867	0.0590103	Selectedregion(HZ region)	LOC114115709	GO:0004930;GO:0004984;GO:0007186;GO:0016021	K04257
7_26995001	1.27438	0.0599999	Selectedregion(HZ region)	LOC114115709	GO:0004930;GO:0004984;GO:0007186;GO:0016021	K04257
7_27000001	1.15871	0.0575982	Selectedregion(HZ region)	LOC114115709	GO:0004930;GO:0004984;GO:0007186;GO:0016021	K04257
7_27045001	0.540794	0.0492941	Selectedregion(HZ region)	LOC105613337	GO:0004930;GO:0004984;GO:0007186;GO:0016021	K04257
7_27045001	0.540794	0.0492941	Selectedregion(HZ region)	LOC105613338	GO:0004930;GO:0004984;GO:0007186;GO:0016021	K04257
7_27050001	0.696756	0.0595739	Selectedregion(HZ region)	LOC105613337	GO:0004930;GO:0004984;GO:0007186;GO:0016021	K04257
7_27055001	0.855844	0.0722034	Selectedregion(HZ region)	LOC105613337	GO:0004930;GO:0004984;GO:0007186;GO:0016021	K04257
7_27070001	0.792282	0.0672328	Selectedregion(HZ region)	LOC114115710	GO:0004930;GO:0004984;GO:0007186;GO:0016021	K04257
7_27075001	0.717079	0.0565376	Selectedregion(HZ region)	LOC114115710	GO:0004930;GO:0004984;GO:0007186;GO:0016021	K04257
7_27080001	0.714326	0.0570196	Selectedregion(HZ region)	LOC114115710	GO:0004930;GO:0004984;GO:0007186;GO:0016021	K04257
7_27080001	0.714326	0.0570196	Selectedregion(HZ region)	LOC101106852	GO:0004930;GO:0004984;GO:0007186;GO:0016021	K04257
7_27085001	0.627792	0.0560346	Selectedregion(HZ region)	LOC114115710	GO:0004930;GO:0004984;GO:0007186;GO:0016021	K04257
7_27085001	0.627792	0.0560346	Selectedregion(HZ region)	LOC101106852	GO:0004930;GO:0004984;GO:0007186;GO:0016021	K04257
7_27090001	0.547005	0.055978	Selectedregion(HZ region)	LOC101106852	GO:0004930;GO:0004984;GO:0007186;GO:0016021	K04257
7_27095001	0.513865	0.0719417	Selectedregion(HZ region)	LOC101106852	GO:0004930;GO:0004984;GO:0007186;GO:0016021	K04257
7_27095001	0.513865	0.0719417	Selectedregion(HZ region)	LOC101107102	GO:0004930;GO:0004984;GO:0007186;GO:0016021	K04257
7_27100001	0.471896	0.0721255	Selectedregion(HZ region)	LOC101107102	GO:0004930;GO:0004984;GO:0007186;GO:0016021	K04257
7_27105001	0.505256	0.0736313	Selectedregion(HZ region)	LOC101107102	GO:0004930;GO:0004984;GO:0007186;GO:0016021	K04257
7_27110001	0.515091	0.074249	Selectedregion(HZ region)	LOC101107102	GO:0004930;GO:0004984;GO:0007186;GO:0016021	K04257
7_29745001	0.395071	0.0562514	Selectedregion(HZ region)	ZNF770	GO:0003676	-
7_29750001	0.376119	0.0614738	Selectedregion(HZ region)	ZNF770	GO:0003676	-
7_36300001	0.444679	0.0631748	Selectedregion(HZ region)	TYRO3	GO:0004672;GO:0004713;GO:0005515;GO:0005524;GO:0006468	K05116
7_36305001	0.752835	0.0675434	Selectedregion(HZ region)	TYRO3	GO:0004672;GO:0004713;GO:0005515;GO:0005524;GO:0006468	K05116
7_36310001	0.843733	0.0708971	Selectedregion(HZ region)	TYRO3	GO:0004672;GO:0004713;GO:0005515;GO:0005524;GO:0006468	K05116
7_36315001	0.708055	0.0630413	Selectedregion(HZ region)	TYRO3	GO:0004672;GO:0004713;GO:0005515;GO:0005524;GO:0006468	K05116
7_36320001	0.742228	0.0642845	Selectedregion(HZ region)	TYRO3	GO:0004672;GO:0004713;GO:0005515;GO:0005524;GO:0006468	K05116
7_36325001	0.894127	0.0717946	Selectedregion(HZ region)	TYRO3	GO:0004672;GO:0004713;GO:0005515;GO:0005524;GO:0006468	K05116
7_42870001	0.549456	0.0485346	Selectedregion(HZ region)	ATL1	GO:0003924;GO:0005525	K17339
7_42875001	0.543533	0.0488009	Selectedregion(HZ region)	ATL1	GO:0003924;GO:0005525	K17339
7_42875001	0.543533	0.0488009	Selectedregion(HZ region)	SAV1	GO:0005515;GO:0007165	K16686
7_42885001	0.580611	0.0496218	Selectedregion(HZ region)	ATL1	GO:0003924;GO:0005525	K17339
7_42885001	0.580611	0.0496218	Selectedregion(HZ region)	SAV1	GO:0005515;GO:0007165	K16686
7_45180001	0.507438	0.0489517	Selectedregion(HZ region)	PPIB	GO:0000413;GO:0003755;GO:0006457	K03768
7_51515001	1.1654	0.0471926	Selectedregion(HZ region)	ALDH1A2	GO:0008152;GO:0016491;GO:0016620;GO:0055114	K07249
7_51520001	1.25439	0.0520687	Selectedregion(HZ region)	ALDH1A2	GO:0008152;GO:0016491;GO:0016620;GO:0055114	K07249
7_51525001	1.23689	0.0511373	Selectedregion(HZ region)	ALDH1A2	GO:0008152;GO:0016491;GO:0016620;GO:0055114	K07249
7_51530001	1.24115	0.050689	Selectedregion(HZ region)	ALDH1A2	GO:0008152;GO:0016491;GO:0016620;GO:0055114	K07249
7_51535001	1.42418	0.057779	Selectedregion(HZ region)	ALDH1A2	GO:0008152;GO:0016491;GO:0016620;GO:0055114	K07249
7_51540001	1.58992	0.0727793	Selectedregion(HZ region)	ALDH1A2	GO:0008152;GO:0016491;GO:0016620;GO:0055114	K07249
7_51545001	1.60817	0.0771914	Selectedregion(HZ region)	ALDH1A2	GO:0008152;GO:0016491;GO:0016620;GO:0055114	K07249
7_51550001	1.63478	0.0872253	Selectedregion(HZ region)	ALDH1A2	GO:0008152;GO:0016491;GO:0016620;GO:0055114	K07249
7_51555001	0.92833	0.0667743	Selectedregion(HZ region)	ALDH1A2	GO:0008152;GO:0016491;GO:0016620;GO:0055114	K07249
7_52040001	0.463111	0.0551177	Selectedregion(HZ region)	CGNL1	GO:0003774;GO:0016459	K21110
7_52230001	0.681894	0.0454779	Selectedregion(HZ region)	TCF12	GO:0005960;GO:0019464;GO:0046983	K15603
7_53520001	0.808073	0.0464591	Selectedregion(HZ region)	RFX7	GO:0003677;GO:0006355	K09175
7_53525001	1.14229	0.0587612	Selectedregion(HZ region)	RFX7	GO:0003677;GO:0006355	K09175
7_53530001	1.25735	0.0678415	Selectedregion(HZ region)	RFX7	GO:0003677;GO:0006355	K09175
7_53535001	0.895859	0.0569786	Selectedregion(HZ region)	RFX7	GO:0003677;GO:0006355	K09175
7_53580001	0.920299	0.0506885	Selectedregion(HZ region)	RFX7	GO:0003677;GO:0006355	K09175
7_53585001	0.905505	0.0519475	Selectedregion(HZ region)	RFX7	GO:0003677;GO:0006355	K09175
7_53590001	0.916119	0.0515354	Selectedregion(HZ region)	RFX7	GO:0003677;GO:0006355	K09175
7_53595001	0.894172	0.0468001	Selectedregion(HZ region)	RFX7	GO:0003677;GO:0006355	K09175
7_53630001	0.506631	0.0444531	Selectedregion(HZ region)	RFX7	GO:0003677;GO:0006355	K09175
7_55175001	0.422683	0.0444497	Selectedregion(HZ region)	UNC13C	GO:0005509;GO:0005543;GO:0035556	K15293
7_55180001	0.482624	0.0615044	Selectedregion(HZ region)	UNC13C	GO:0005509;GO:0005543;GO:0035556	K15293
7_55185001	0.470803	0.0753746	Selectedregion(HZ region)	UNC13C	GO:0005509;GO:0005543;GO:0035556	K15293
7_55190001	0.385908	0.0709557	Selectedregion(HZ region)	UNC13C	GO:0005509;GO:0005543;GO:0035556	K15293
7_58035001	0.525367	0.0549324	Selectedregion(HZ region)	DMXL2	GO:0005515	K24155
7_58040001	0.52189	0.0475052	Selectedregion(HZ region)	DMXL2	GO:0005515	K24155
7_58085001	0.905707	0.0579426	Selectedregion(HZ region)	DMXL2	GO:0005515	K24155
7_58090001	0.974733	0.0785427	Selectedregion(HZ region)	DMXL2	GO:0005515	K24155
7_58095001	1.05596	0.0915923	Selectedregion(HZ region)	DMXL2	GO:0005515	K24155
7_58100001	1.09333	0.0981677	Selectedregion(HZ region)	DMXL2	GO:0005515	K24155
7_58105001	1.06917	0.097615	Selectedregion(HZ region)	DMXL2	GO:0005515	K24155
7_58110001	0.962395	0.083775	Selectedregion(HZ region)	DMXL2	GO:0005515	K24155
7_58115001	0.823359	0.0693912	Selectedregion(HZ region)	DMXL2	GO:0005515	K24155
7_69935001	0.381452	0.0539545	Selectedregion(HZ region)	KIAA0586	GO:0005742;GO:0006605;GO:0006886;GO:0007224	K22865
7_70815001	0.488181	0.0654916	Selectedregion(HZ region)	DAAM1	GO:0003779;GO:0005488;GO:0016043;GO:0017048;GO:0030036	K04512
7_70820001	0.626735	0.0625385	Selectedregion(HZ region)	DAAM1	GO:0003779;GO:0005488;GO:0016043;GO:0017048;GO:0030036	K04512
7_71830001	0.530199	0.0686072	Selectedregion(HZ region)	C7H14orf39	-	K25705
7_71835001	0.496055	0.0649948	Selectedregion(HZ region)	C7H14orf39	-	K25705
7_72130001	0.365448	0.0844574	Selectedregion(HZ region)	MNAT1	GO:0005675;GO:0006289;GO:0045737;GO:0061575	K10842
7_75115001	0.511985	0.0450001	Selectedregion(HZ region)	SGPP1	GO:0005515	K04716
7_75185001	0.659921	0.0596141	Selectedregion(HZ region)	SGPP1	GO:0005515	K04716
7_75190001	0.575394	0.0618001	Selectedregion(HZ region)	SGPP1	GO:0005515	K04716
7_75195001	0.516732	0.0739602	Selectedregion(HZ region)	SGPP1	GO:0005515	K04716
7_76260001	0.650923	0.0528287	Selectedregion(HZ region)	GPX2	GO:0004602;GO:0006979;GO:0055114	K00432
7_87055001	0.571008	0.0496689	Selectedregion(HZ region)	ESRRB	GO:0003677;GO:0003700;GO:0003707;GO:0005634;GO:0006355;GO:0008270;GO:0043401;GO:0043565	K08553
7_102000001	0.481401	0.0747673	Selectedregion(HZ region)	CTDSPL2	GO:0016791	K17616
7_102005001	0.444538	0.0480549	Selectedregion(HZ region)	CTDSPL2	GO:0016791	K17616
7_102165001	0.373706	0.0578016	Selectedregion(HZ region)	SPG11	-	K19026
7_102475001	0.457893	0.0646966	Selectedregion(HZ region)	TERB2	-	K25750
8_10605001	0.731011	0.069261	Selectedregion(HZ region)	ME1	GO:0004470;GO:0004471;GO:0051287;GO:0055114	K00029
8_10610001	0.77888	0.0696331	Selectedregion(HZ region)	ME1	GO:0004470;GO:0004471;GO:0051287;GO:0055114	K00029
8_10615001	0.867613	0.0710303	Selectedregion(HZ region)	ME1	GO:0004470;GO:0004471;GO:0051287;GO:0055114	K00029
8_10620001	0.645636	0.0712485	Selectedregion(HZ region)	ME1	GO:0004470;GO:0004471;GO:0051287;GO:0055114	K00029
8_12260001	0.654006	0.0478393	Selectedregion(HZ region)	CENPW	GO:0000278;GO:0003677;GO:0046982;GO:0051382	K26091
8_12265001	0.551468	0.0492775	Selectedregion(HZ region)	CENPW	GO:0000278;GO:0003677;GO:0046982;GO:0051382	K26091
8_12270001	0.438281	0.0448146	Selectedregion(HZ region)	CENPW	GO:0000278;GO:0003677;GO:0046982;GO:0051382	K26091
8_20145001	0.634304	0.0842419	Selectedregion(HZ region)	SLC35F1	GO:0016021;GO:0022857;GO:0055085	K15287
8_20150001	0.488715	0.0707224	Selectedregion(HZ region)	SLC35F1	GO:0016021;GO:0022857;GO:0055085	K15287
8_20155001	0.401685	0.0755791	Selectedregion(HZ region)	SLC35F1	GO:0016021;GO:0022857;GO:0055085	K15287
8_27125001	0.387294	0.0883027	Selectedregion(HZ region)	CDK19	GO:0004672;GO:0005524;GO:0006468	K02208
8_27130001	0.951685	0.115184	Selectedregion(HZ region)	CDK19	GO:0004672;GO:0005524;GO:0006468	K02208
8_27135001	0.873187	0.114079	Selectedregion(HZ region)	CDK19	GO:0004672;GO:0005524;GO:0006468	K02208
8_27140001	0.461902	0.103344	Selectedregion(HZ region)	CDK19	GO:0004672;GO:0005524;GO:0006468	K02208
8_27145001	0.427748	0.100412	Selectedregion(HZ region)	CDK19	GO:0004672;GO:0005524;GO:0006468	K02208
8_27155001	0.365781	0.0968477	Selectedregion(HZ region)	CDK19	GO:0004672;GO:0005524;GO:0006468	K02208
8_27160001	0.477978	0.0880484	Selectedregion(HZ region)	CDK19	GO:0004672;GO:0005524;GO:0006468	K02208
8_27165001	0.489598	0.0802961	Selectedregion(HZ region)	CDK19	GO:0004672;GO:0005524;GO:0006468	K02208
8_29350001	0.546774	0.0467523	Selectedregion(HZ region)	AFG1L	GO:0005524	K18798
8_29355001	0.989273	0.0697674	Selectedregion(HZ region)	AFG1L	GO:0005524	K18798
8_29360001	1.0763	0.0753716	Selectedregion(HZ region)	AFG1L	GO:0005524	K18798
8_29365001	1.04946	0.071775	Selectedregion(HZ region)	AFG1L	GO:0005524	K18798
8_29370001	1.04847	0.0756819	Selectedregion(HZ region)	SNX3	GO:0035091	K17918
8_29375001	0.753532	0.0518742	Selectedregion(HZ region)	SNX3	GO:0035091	K17918
8_39935001	0.366981	0.0559327	Selectedregion(HZ region)	MMS22L	-	K26125
8_40725001	0.400466	0.0462782	Selectedregion(HZ region)	UFL1	-	K22755
8_40730001	0.53265	0.0555828	Selectedregion(HZ region)	UFL1	-	K22755
8_40735001	0.831708	0.0731698	Selectedregion(HZ region)	UFL1	-	K22755
8_40740001	0.900657	0.072974	Selectedregion(HZ region)	UFL1	-	K22755
8_40745001	1.18798	0.0819617	Selectedregion(HZ region)	UFL1	-	K22755
8_40750001	1.37099	0.0877575	Selectedregion(HZ region)	UFL1	-	K22755
8_40755001	1.59577	0.0832503	Selectedregion(HZ region)	UFL1	-	K22755
8_40760001	1.66212	0.0789636	Selectedregion(HZ region)	UFL1	-	K22755
8_40765001	1.23243	0.0699019	Selectedregion(HZ region)	UFL1	-	K22755
8_40770001	1.03553	0.0660356	Selectedregion(HZ region)	UFL1	-	K22755
8_40775001	0.849215	0.061825	Selectedregion(HZ region)	UFL1	-	K22755
8_48455001	0.581886	0.0507141	Selectedregion(HZ region)	LOC101114365	GO:0004888;GO:0004890;GO:0005216;GO:0005230;GO:0006811;GO:0016020;GO:0016021;GO:0034220	K05190
8_48460001	0.647197	0.0501089	Selectedregion(HZ region)	LOC101114365	GO:0004888;GO:0004890;GO:0005216;GO:0005230;GO:0006811;GO:0016020;GO:0016021;GO:0034220	K05190
8_48465001	0.652846	0.0688362	Selectedregion(HZ region)	LOC101114365	GO:0004888;GO:0004890;GO:0005216;GO:0005230;GO:0006811;GO:0016020;GO:0016021;GO:0034220	K05190
8_48470001	0.512812	0.0914884	Selectedregion(HZ region)	LOC101114365	GO:0004888;GO:0004890;GO:0005216;GO:0005230;GO:0006811;GO:0016020;GO:0016021;GO:0034220	K05190
8_48475001	0.407024	0.0821085	Selectedregion(HZ region)	LOC101114365	GO:0004888;GO:0004890;GO:0005216;GO:0005230;GO:0006811;GO:0016020;GO:0016021;GO:0034220	K05190
8_48480001	0.448371	0.0928476	Selectedregion(HZ region)	LOC101114365	GO:0004888;GO:0004890;GO:0005216;GO:0005230;GO:0006811;GO:0016020;GO:0016021;GO:0034220	K05190
8_48485001	0.536101	0.10384	Selectedregion(HZ region)	LOC101114365	GO:0004888;GO:0004890;GO:0005216;GO:0005230;GO:0006811;GO:0016020;GO:0016021;GO:0034220	K05190
8_48490001	0.609766	0.0937231	Selectedregion(HZ region)	LOC101114365	GO:0004888;GO:0004890;GO:0005216;GO:0005230;GO:0006811;GO:0016020;GO:0016021;GO:0034220	K05190
8_48495001	0.651476	0.0921003	Selectedregion(HZ region)	LOC101114365	GO:0004888;GO:0004890;GO:0005216;GO:0005230;GO:0006811;GO:0016020;GO:0016021;GO:0034220	K05190
8_48495001	0.651476	0.0921003	Selectedregion(HZ region)	PM20D2	GO:0008152;GO:0016787	K26141
8_48500001	0.613752	0.0711206	Selectedregion(HZ region)	LOC101114365	GO:0004888;GO:0004890;GO:0005216;GO:0005230;GO:0006811;GO:0016020;GO:0016021;GO:0034220	K05190
8_48500001	0.613752	0.0711206	Selectedregion(HZ region)	PM20D2	GO:0008152;GO:0016787	K26141
8_50175001	0.432419	0.0448622	Selectedregion(HZ region)	ZNF292	GO:0003676	K26728
8_50180001	0.576827	0.0552858	Selectedregion(HZ region)	ZNF292	GO:0003676	K26728
8_50185001	0.701497	0.0594	Selectedregion(HZ region)	ZNF292	GO:0003676	K26728
8_50190001	0.944746	0.0651041	Selectedregion(HZ region)	ZNF292	GO:0003676	K26728
8_50195001	0.875352	0.0605512	Selectedregion(HZ region)	ZNF292	GO:0003676	K26728
8_54080001	0.511343	0.0540846	Selectedregion(HZ region)	PTPRK	GO:0004725;GO:0005515;GO:0006470;GO:0016020;GO:0016311;GO:0016791	K06776
8_54085001	0.601996	0.0831981	Selectedregion(HZ region)	PTPRK	GO:0004725;GO:0005515;GO:0006470;GO:0016020;GO:0016311;GO:0016791	K06776
8_54090001	0.575281	0.08876	Selectedregion(HZ region)	PTPRK	GO:0004725;GO:0005515;GO:0006470;GO:0016020;GO:0016311;GO:0016791	K06776
8_64095001	0.66867	0.0474036	Selectedregion(HZ region)	ECT2L	GO:0005089;GO:0035023	-
8_64100001	0.769427	0.0465096	Selectedregion(HZ region)	ECT2L	GO:0005089;GO:0035023	-
8_64105001	0.76908	0.047515	Selectedregion(HZ region)	ECT2L	GO:0005089;GO:0035023	-
8_64110001	0.830423	0.0470067	Selectedregion(HZ region)	ECT2L	GO:0005089;GO:0035023	-
8_64110001	0.830423	0.0470067	Selectedregion(HZ region)	REPS1	GO:0005509;GO:0005515	K20068
8_73135001	1.07866	0.0451271	Selectedregion(HZ region)	SASH1	GO:0005515	K23705
8_73140001	1.08573	0.0509963	Selectedregion(HZ region)	SASH1	GO:0005515	K23705
8_73145001	1.17379	0.057552	Selectedregion(HZ region)	SASH1	GO:0005515	K23705
8_73150001	1.00981	0.046725	Selectedregion(HZ region)	SASH1	GO:0005515	K23705
8_73915001	0.57003	0.0455237	Selectedregion(HZ region)	TAB2	GO:0005515	K04404
8_73920001	0.673189	0.0466368	Selectedregion(HZ region)	TAB2	GO:0005515	K04404
8_73925001	0.619345	0.0493907	Selectedregion(HZ region)	TAB2	GO:0005515	K04404
8_73930001	0.546768	0.0472333	Selectedregion(HZ region)	TAB2	GO:0005515	K04404
8_73935001	0.448141	0.0485927	Selectedregion(HZ region)	TAB2	GO:0005515	K04404
8_74585001	0.810788	0.0593746	Selectedregion(HZ region)	PPP1R14C	GO:0005737;GO:0042325	K17556
8_74590001	0.634405	0.0585488	Selectedregion(HZ region)	PPP1R14C	GO:0005737;GO:0042325	K17556
8_78615001	0.54697	0.0585438	Selectedregion(HZ region)	SCAF8	GO:0003676	K13191
8_78620001	0.649122	0.0684225	Selectedregion(HZ region)	SCAF8	GO:0003676	K13191
8_78625001	0.693782	0.0881467	Selectedregion(HZ region)	SCAF8	GO:0003676	K13191
8_78630001	0.637439	0.0919772	Selectedregion(HZ region)	SCAF8	GO:0003676	K13191
8_78635001	0.557333	0.085194	Selectedregion(HZ region)	SCAF8	GO:0003676	K13191
8_83160001	0.378779	0.0507352	Selectedregion(HZ region)	SOD2	GO:0004784;GO:0006801;GO:0046872;GO:0055114	K04564
8_89575001	0.425594	0.0930464	Selectedregion(HZ region)	FRMD1	GO:0005856	K16821
8_89580001	0.508316	0.0875074	Selectedregion(HZ region)	FRMD1	GO:0005856	K16821
8_89590001	0.441803	0.0680508	Selectedregion(HZ region)	FRMD1	GO:0005856	K16821
8_89595001	0.515956	0.0766911	Selectedregion(HZ region)	FRMD1	GO:0005856	K16821
8_89600001	0.366419	0.0742571	Selectedregion(HZ region)	FRMD1	GO:0005856	K16821
8_89810001	0.571341	0.0512797	Selectedregion(HZ region)	SMOC2	GO:0005509;GO:0005515;GO:0005578;GO:0007165	K24354
8_89815001	0.608003	0.0515895	Selectedregion(HZ region)	SMOC2	GO:0005509;GO:0005515;GO:0005578;GO:0007165	K24354
8_89820001	0.58389	0.0573884	Selectedregion(HZ region)	SMOC2	GO:0005509;GO:0005515;GO:0005578;GO:0007165	K24354
8_89825001	0.509699	0.0541925	Selectedregion(HZ region)	SMOC2	GO:0005509;GO:0005515;GO:0005578;GO:0007165	K24354
8_89830001	0.477066	0.0590245	Selectedregion(HZ region)	SMOC2	GO:0005509;GO:0005515;GO:0005578;GO:0007165	K24354
8_89835001	0.380851	0.0513067	Selectedregion(HZ region)	SMOC2	GO:0005509;GO:0005515;GO:0005578;GO:0007165	K24354
8_89885001	0.565473	0.0512229	Selectedregion(HZ region)	SMOC2	GO:0005509;GO:0005515;GO:0005578;GO:0007165	K24354
8_89890001	0.746432	0.048359	Selectedregion(HZ region)	SMOC2	GO:0005509;GO:0005515;GO:0005578;GO:0007165	K24354
9_5040001	0.43262	0.0465526	Selectedregion(HZ region)	ADGRB3	GO:0004888;GO:0004930;GO:0007166;GO:0007186;GO:0016020;GO:0016021;GO:0016525	K04598
9_5045001	0.705471	0.0521906	Selectedregion(HZ region)	ADGRB3	GO:0004888;GO:0004930;GO:0007166;GO:0007186;GO:0016020;GO:0016021;GO:0016525	K04598
9_5050001	0.759043	0.0446855	Selectedregion(HZ region)	ADGRB3	GO:0004888;GO:0004930;GO:0007166;GO:0007186;GO:0016020;GO:0016021;GO:0016525	K04598
9_5630001	0.485914	0.0513509	Selectedregion(HZ region)	ADGRB3	GO:0004888;GO:0004930;GO:0007166;GO:0007186;GO:0016020;GO:0016021;GO:0016525	K04598
9_5635001	0.419703	0.0471874	Selectedregion(HZ region)	ADGRB3	GO:0004888;GO:0004930;GO:0007166;GO:0007186;GO:0016020;GO:0016021;GO:0016525	K04598
9_15565001	0.412474	0.0784916	Selectedregion(HZ region)	LOC101118112	GO:0005488	-
9_15565001	0.412474	0.0784916	Selectedregion(HZ region)	PTP4A3	GO:0008138;GO:0016311;GO:0016791	K18041
9_15570001	0.522466	0.0738912	Selectedregion(HZ region)	LOC101118112	GO:0005488	-
9_15570001	0.522466	0.0738912	Selectedregion(HZ region)	PTP4A3	GO:0008138;GO:0016311;GO:0016791	K18041
9_15575001	0.549127	0.0707992	Selectedregion(HZ region)	LOC101118112	GO:0005488	-
9_15575001	0.549127	0.0707992	Selectedregion(HZ region)	PTP4A3	GO:0008138;GO:0016311;GO:0016791	K18041
9_15580001	0.515013	0.063164	Selectedregion(HZ region)	PTP4A3	GO:0008138;GO:0016311;GO:0016791	K18041
9_15585001	0.377717	0.0614013	Selectedregion(HZ region)	PTP4A3	GO:0008138;GO:0016311;GO:0016791	K18041
9_17205001	0.439886	0.0489627	Selectedregion(HZ region)	COL22A1	-	K16630
9_17210001	0.610803	0.0646645	Selectedregion(HZ region)	COL22A1	-	K16630
9_17215001	0.693512	0.0756014	Selectedregion(HZ region)	COL22A1	-	K16630
9_17220001	0.607551	0.0662548	Selectedregion(HZ region)	COL22A1	-	K16630
9_17225001	0.366204	0.053849	Selectedregion(HZ region)	COL22A1	-	K16630
9_19665001	0.965785	0.0495598	Selectedregion(HZ region)	KHDRBS3	GO:0003676;GO:0003723	K14942
9_23645001	0.372308	0.0497194	Selectedregion(HZ region)	ASAP1	GO:0005096;GO:0005515;GO:0043547	K12488
9_23695001	0.444538	0.0600585	Selectedregion(HZ region)	ASAP1	GO:0005096;GO:0005515;GO:0043547	K12488
9_32245001	1.04511	0.0507252	Selectedregion(HZ region)	SPIDR	-	K22806
9_32250001	1.06299	0.0533885	Selectedregion(HZ region)	SPIDR	-	K22806
9_32255001	1.1607	0.0584211	Selectedregion(HZ region)	SPIDR	-	K22806
9_32495001	0.373513	0.0677973	Selectedregion(HZ region)	PRKDC	GO:0003677;GO:0004677;GO:0005488;GO:0005515;GO:0005524;GO:0005634;GO:0006281;GO:0006303;GO:0016301	K06642
9_32495001	0.373513	0.0677973	Selectedregion(HZ region)	LOC101111106	GO:0000786;GO:0003677;GO:0046982	K11253
9_36095001	0.71744	0.0466163	Selectedregion(HZ region)	TMEM68	GO:0008152;GO:0016746	-
9_36150001	0.854573	0.0676304	Selectedregion(HZ region)	TGS1	GO:0001510;GO:0008168;GO:0009452	K14292
9_38050001	0.835107	0.055982	Selectedregion(HZ region)	TOX	-	-
9_38055001	1.00101	0.0606395	Selectedregion(HZ region)	TOX	-	-
9_38060001	0.488813	0.0463414	Selectedregion(HZ region)	TOX	-	-
9_39875001	0.455581	0.0657952	Selectedregion(HZ region)	CLVS1	-	-
9_57000001	0.467782	0.0878118	Selectedregion(HZ region)	ZNF704	GO:0003676	-
9_57005001	0.552447	0.0931176	Selectedregion(HZ region)	ZNF704	GO:0003676	-
9_57010001	0.733122	0.0940924	Selectedregion(HZ region)	ZNF704	GO:0003676	-
9_57015001	0.809574	0.0701388	Selectedregion(HZ region)	ZNF704	GO:0003676	-
9_57870001	0.400118	0.0548471	Selectedregion(HZ region)	FABP4	GO:0008289	K08753
9_57875001	0.439705	0.058213	Selectedregion(HZ region)	FABP4	GO:0008289	K08753
9_57880001	0.430067	0.060637	Selectedregion(HZ region)	FABP4	GO:0008289	K08753
9_57885001	0.472525	0.061583	Selectedregion(HZ region)	FABP4	GO:0008289	K08753
9_57890001	0.477618	0.0465863	Selectedregion(HZ region)	FABP4	GO:0008289	K08753
9_61760001	0.415171	0.0508293	Selectedregion(HZ region)	TRPS1	GO:0003676;GO:0003700;GO:0006355;GO:0008270;GO:0043565	K22040
9_61765001	0.53225	0.0493487	Selectedregion(HZ region)	TRPS1	GO:0003676;GO:0003700;GO:0006355;GO:0008270;GO:0043565	K22040
9_64830001	0.483142	0.101626	Selectedregion(HZ region)	CSMD3	-	K17495
9_64835001	0.481209	0.101839	Selectedregion(HZ region)	CSMD3	-	K17495
9_64925001	0.42057	0.0469576	Selectedregion(HZ region)	CSMD3	-	K17495
9_70165001	0.475482	0.0941491	Selectedregion(HZ region)	ANGPT1	-	K05465
9_70170001	0.530216	0.0723042	Selectedregion(HZ region)	ANGPT1	-	K05465
9_70175001	0.380134	0.0534669	Selectedregion(HZ region)	ANGPT1	-	K05465
9_71760001	0.452679	0.0737524	Selectedregion(HZ region)	ZFPM2	GO:0003676	K17442
9_71765001	0.476085	0.0823431	Selectedregion(HZ region)	ZFPM2	GO:0003676	K17442
9_78235001	0.682703	0.0503721	Selectedregion(HZ region)	OSR2	GO:0003676	K09215
9_78980001	0.401089	0.0460339	Selectedregion(HZ region)	POP1	GO:0001682;GO:0004526;GO:0006396	K01164
9_78985001	0.537785	0.0542012	Selectedregion(HZ region)	POP1	GO:0001682;GO:0004526;GO:0006396	K01164
9_78990001	0.451878	0.0480921	Selectedregion(HZ region)	POP1	GO:0001682;GO:0004526;GO:0006396	K01164
9_86365001	0.581511	0.0467545	Selectedregion(HZ region)	PIP4P2	GO:0034597;GO:0046856	K13084
9_86370001	0.585774	0.0449284	Selectedregion(HZ region)	PIP4P2	GO:0034597;GO:0046856	K13084
9_86375001	0.774524	0.0505163	Selectedregion(HZ region)	PIP4P2	GO:0034597;GO:0046856	K13084
9_86380001	0.648045	0.0482154	Selectedregion(HZ region)	PIP4P2	GO:0034597;GO:0046856	K13084
9_86385001	0.83893	0.0562791	Selectedregion(HZ region)	PIP4P2	GO:0034597;GO:0046856	K13084
9_86390001	0.655014	0.0464485	Selectedregion(HZ region)	PIP4P2	GO:0034597;GO:0046856	K13084
9_86585001	0.649556	0.0719713	Selectedregion(HZ region)	DECR1	-	K13236
9_86590001	0.948518	0.0730481	Selectedregion(HZ region)	DECR1	-	K13236
9_86595001	0.635417	0.0553663	Selectedregion(HZ region)	DECR1	-	K13236
10_11310001	0.454547	0.0545354	Selectedregion(HZ region)	PCDH8	GO:0005509;GO:0005886;GO:0007155;GO:0007156;GO:0016020	K16499
10_11315001	0.503281	0.0704593	Selectedregion(HZ region)	PCDH8	GO:0005509;GO:0005886;GO:0007155;GO:0007156;GO:0016020	K16499
10_11320001	0.551071	0.0881508	Selectedregion(HZ region)	PCDH8	GO:0005509;GO:0005886;GO:0007155;GO:0007156;GO:0016020	K16499
10_11325001	0.511763	0.0899225	Selectedregion(HZ region)	PCDH8	GO:0005509;GO:0005886;GO:0007155;GO:0007156;GO:0016020	K16499
10_11330001	0.501581	0.0910494	Selectedregion(HZ region)	PCDH8	GO:0005509;GO:0005886;GO:0007155;GO:0007156;GO:0016020	K16499
10_11335001	0.396788	0.0741357	Selectedregion(HZ region)	PCDH8	GO:0005509;GO:0005886;GO:0007155;GO:0007156;GO:0016020	K16499
10_18705001	0.42579	0.0462678	Selectedregion(HZ region)	RCBTB2	GO:0005515	K11494
10_18710001	0.547676	0.054798	Selectedregion(HZ region)	RCBTB2	GO:0005515	K11494
10_18715001	0.557293	0.0464037	Selectedregion(HZ region)	RCBTB2	GO:0005515	K11494
10_19230001	0.398031	0.0537153	Selectedregion(HZ region)	CDADC1	GO:0003824;GO:0008270;GO:0016787	-
10_25815001	0.59706	0.0646167	Selectedregion(HZ region)	DCLK1	GO:0004672;GO:0005524;GO:0006468;GO:0035556	K08805
10_25820001	0.661104	0.0727848	Selectedregion(HZ region)	DCLK1	GO:0004672;GO:0005524;GO:0006468;GO:0035556	K08805
10_25825001	0.893071	0.0802969	Selectedregion(HZ region)	DCLK1	GO:0004672;GO:0005524;GO:0006468;GO:0035556	K08805
10_25830001	0.441244	0.0503364	Selectedregion(HZ region)	DCLK1	GO:0004672;GO:0005524;GO:0006468;GO:0035556	K08805
10_28915001	0.428035	0.0546109	Selectedregion(HZ region)	BRCA2	GO:0000724;GO:0006281	K08775
10_28920001	0.370901	0.0523919	Selectedregion(HZ region)	BRCA2	GO:0000724;GO:0006281	K08775
10_32920001	0.546889	0.0542513	Selectedregion(HZ region)	USP12	GO:0006511;GO:0016579;GO:0036459	K11842
10_32925001	0.564581	0.0444861	Selectedregion(HZ region)	USP12	GO:0006511;GO:0016579;GO:0036459	K11842
10_32955001	0.383594	0.0810933	Selectedregion(HZ region)	USP12	GO:0006511;GO:0016579;GO:0036459	K11842
10_32960001	0.432315	0.0860176	Selectedregion(HZ region)	USP12	GO:0006511;GO:0016579;GO:0036459	K11842
10_32970001	0.447758	0.0745139	Selectedregion(HZ region)	USP12	GO:0006511;GO:0016579;GO:0036459	K11842
10_32975001	0.476334	0.0626484	Selectedregion(HZ region)	USP12	GO:0006511;GO:0016579;GO:0036459	K11842
10_32980001	0.516136	0.0625821	Selectedregion(HZ region)	USP12	GO:0006511;GO:0016579;GO:0036459	K11842
10_36255001	0.487887	0.0547189	Selectedregion(HZ region)	CRYL1	GO:0003857;GO:0006631;GO:0016491;GO:0055114;GO:0070403	K13247
10_36260001	0.506649	0.0656098	Selectedregion(HZ region)	CRYL1	GO:0003857;GO:0006631;GO:0016491;GO:0055114;GO:0070403	K13247
10_36475001	0.533201	0.0504811	Selectedregion(HZ region)	LOC101119317	GO:0004175;GO:0004298;GO:0005839;GO:0008270;GO:0051603	K24676
10_36480001	0.533981	0.0600899	Selectedregion(HZ region)	LOC101119317	GO:0004175;GO:0004298;GO:0005839;GO:0008270;GO:0051603	K24676
10_36485001	0.506149	0.0640061	Selectedregion(HZ region)	LOC101119317	GO:0004175;GO:0004298;GO:0005839;GO:0008270;GO:0051603	K24676
10_36490001	0.446447	0.0745478	Selectedregion(HZ region)	PSPC1	GO:0003676	K24993
10_36490001	0.446447	0.0745478	Selectedregion(HZ region)	LOC101119317	GO:0004175;GO:0004298;GO:0005839;GO:0008270;GO:0051603	K24676
10_36495001	0.466385	0.0920892	Selectedregion(HZ region)	PSPC1	GO:0003676	K24993
10_36495001	0.466385	0.0920892	Selectedregion(HZ region)	LOC101119317	GO:0004175;GO:0004298;GO:0005839;GO:0008270;GO:0051603	K24676
10_36500001	0.438255	0.0953557	Selectedregion(HZ region)	PSPC1	GO:0003676	K24993
10_36505001	0.463136	0.113179	Selectedregion(HZ region)	PSPC1	GO:0003676	K24993
10_36510001	0.495702	0.116094	Selectedregion(HZ region)	PSPC1	GO:0003676	K24993
10_36515001	0.490939	0.107945	Selectedregion(HZ region)	PSPC1	GO:0003676	K24993
10_36520001	0.504743	0.111023	Selectedregion(HZ region)	PSPC1	GO:0003676	K24993
10_36525001	0.496524	0.110525	Selectedregion(HZ region)	PSPC1	GO:0003676	K24993
10_36530001	0.48353	0.107714	Selectedregion(HZ region)	PSPC1	GO:0003676	K24993
10_36535001	0.486523	0.1006	Selectedregion(HZ region)	PSPC1	GO:0003676	K24993
10_36540001	0.483469	0.0908039	Selectedregion(HZ region)	PSPC1	GO:0003676	K24993
10_36545001	0.481135	0.0808217	Selectedregion(HZ region)	PSPC1	GO:0003676	K24993
10_36550001	0.482636	0.0860191	Selectedregion(HZ region)	PSPC1	GO:0003676	K24993
10_36550001	0.482636	0.0860191	Selectedregion(HZ region)	MPHOSPH8	GO:0005515	K21871
10_36555001	0.461908	0.0938085	Selectedregion(HZ region)	PSPC1	GO:0003676	K24993
10_36555001	0.461908	0.0938085	Selectedregion(HZ region)	MPHOSPH8	GO:0005515	K21871
10_36560001	0.401852	0.0795328	Selectedregion(HZ region)	MPHOSPH8	GO:0005515	K21871
10_36565001	0.404385	0.0829831	Selectedregion(HZ region)	MPHOSPH8	GO:0005515	K21871
10_36570001	0.425163	0.0832459	Selectedregion(HZ region)	MPHOSPH8	GO:0005515	K21871
10_36575001	0.517442	0.0796407	Selectedregion(HZ region)	MPHOSPH8	GO:0005515	K21871
10_36580001	0.532967	0.0947722	Selectedregion(HZ region)	MPHOSPH8	GO:0005515	K21871
10_36585001	0.509843	0.112491	Selectedregion(HZ region)	MPHOSPH8	GO:0005515	K21871
10_36590001	0.486172	0.120162	Selectedregion(HZ region)	MPHOSPH8	GO:0005515	K21871
10_36620001	0.39711	0.128377	Selectedregion(HZ region)	PARP4	GO:0003950;GO:0006471	K10798
10_36645001	0.521012	0.139	Selectedregion(HZ region)	PARP4	GO:0003950;GO:0006471	K10798
10_36650001	0.468221	0.128735	Selectedregion(HZ region)	PARP4	GO:0003950;GO:0006471	K10798
10_36655001	0.435186	0.1109	Selectedregion(HZ region)	PARP4	GO:0003950;GO:0006471	K10798
10_36660001	0.421811	0.0928646	Selectedregion(HZ region)	PARP4	GO:0003950;GO:0006471	K10798
10_36685001	0.371908	0.0878493	Selectedregion(HZ region)	PARP4	GO:0003950;GO:0006471	K10798
10_36690001	0.378525	0.0939662	Selectedregion(HZ region)	PARP4	GO:0003950;GO:0006471	K10798
10_36695001	0.380441	0.0969838	Selectedregion(HZ region)	PARP4	GO:0003950;GO:0006471	K10798
10_36700001	0.380715	0.112349	Selectedregion(HZ region)	PARP4	GO:0003950;GO:0006471	K10798
10_36705001	0.393824	0.124107	Selectedregion(HZ region)	PARP4	GO:0003950;GO:0006471	K10798
10_36710001	0.438216	0.127246	Selectedregion(HZ region)	PARP4	GO:0003950;GO:0006471	K10798
10_36710001	0.438216	0.127246	Selectedregion(HZ region)	CENPJ	-	K11502
10_36715001	0.501678	0.131167	Selectedregion(HZ region)	CENPJ	-	K11502
10_36720001	0.567998	0.134996	Selectedregion(HZ region)	CENPJ	-	K11502
10_36725001	0.631798	0.11811	Selectedregion(HZ region)	CENPJ	-	K11502
10_36730001	0.68515	0.0988821	Selectedregion(HZ region)	CENPJ	-	K11502
10_36735001	0.631665	0.102369	Selectedregion(HZ region)	CENPJ	-	K11502
10_36740001	0.604311	0.0929253	Selectedregion(HZ region)	CENPJ	-	K11502
10_36745001	0.479552	0.0605808	Selectedregion(HZ region)	CENPJ	-	K11502
10_36750001	0.441148	0.0628269	Selectedregion(HZ region)	RNF17	GO:0000166;GO:0005391;GO:0005524;GO:0005576;GO:0006030;GO:0006813;GO:0006814;GO:0008061;GO:0016021	K18405
10_36750001	0.441148	0.0628269	Selectedregion(HZ region)	CENPJ	-	K11502
10_36760001	0.386731	0.054184	Selectedregion(HZ region)	RNF17	GO:0000166;GO:0005391;GO:0005524;GO:0005576;GO:0006030;GO:0006813;GO:0006814;GO:0008061;GO:0016021	K18405
10_36760001	0.386731	0.054184	Selectedregion(HZ region)	CENPJ	-	K11502
10_36765001	0.502779	0.0843556	Selectedregion(HZ region)	RNF17	GO:0000166;GO:0005391;GO:0005524;GO:0005576;GO:0006030;GO:0006813;GO:0006814;GO:0008061;GO:0016021	K18405
10_36765001	0.502779	0.0843556	Selectedregion(HZ region)	CENPJ	-	K11502
10_36770001	0.572684	0.0960601	Selectedregion(HZ region)	RNF17	GO:0000166;GO:0005391;GO:0005524;GO:0005576;GO:0006030;GO:0006813;GO:0006814;GO:0008061;GO:0016021	K18405
10_36775001	0.600741	0.0947784	Selectedregion(HZ region)	RNF17	GO:0000166;GO:0005391;GO:0005524;GO:0005576;GO:0006030;GO:0006813;GO:0006814;GO:0008061;GO:0016021	K18405
10_36780001	0.651679	0.106366	Selectedregion(HZ region)	RNF17	GO:0000166;GO:0005391;GO:0005524;GO:0005576;GO:0006030;GO:0006813;GO:0006814;GO:0008061;GO:0016021	K18405
10_36785001	0.66764	0.0910705	Selectedregion(HZ region)	RNF17	GO:0000166;GO:0005391;GO:0005524;GO:0005576;GO:0006030;GO:0006813;GO:0006814;GO:0008061;GO:0016021	K18405
10_36790001	0.648908	0.085307	Selectedregion(HZ region)	RNF17	GO:0000166;GO:0005391;GO:0005524;GO:0005576;GO:0006030;GO:0006813;GO:0006814;GO:0008061;GO:0016021	K18405
10_36795001	0.629211	0.0857848	Selectedregion(HZ region)	RNF17	GO:0000166;GO:0005391;GO:0005524;GO:0005576;GO:0006030;GO:0006813;GO:0006814;GO:0008061;GO:0016021	K18405
10_36800001	0.555241	0.0702069	Selectedregion(HZ region)	RNF17	GO:0000166;GO:0005391;GO:0005524;GO:0005576;GO:0006030;GO:0006813;GO:0006814;GO:0008061;GO:0016021	K18405
10_36805001	0.55981	0.0795151	Selectedregion(HZ region)	RNF17	GO:0000166;GO:0005391;GO:0005524;GO:0005576;GO:0006030;GO:0006813;GO:0006814;GO:0008061;GO:0016021	K18405
10_36810001	0.547636	0.0771724	Selectedregion(HZ region)	RNF17	GO:0000166;GO:0005391;GO:0005524;GO:0005576;GO:0006030;GO:0006813;GO:0006814;GO:0008061;GO:0016021	K18405
10_36815001	0.540322	0.070074	Selectedregion(HZ region)	RNF17	GO:0000166;GO:0005391;GO:0005524;GO:0005576;GO:0006030;GO:0006813;GO:0006814;GO:0008061;GO:0016021	K18405
10_36820001	0.573096	0.0796105	Selectedregion(HZ region)	RNF17	GO:0000166;GO:0005391;GO:0005524;GO:0005576;GO:0006030;GO:0006813;GO:0006814;GO:0008061;GO:0016021	K18405
10_36825001	0.596934	0.0709823	Selectedregion(HZ region)	RNF17	GO:0000166;GO:0005391;GO:0005524;GO:0005576;GO:0006030;GO:0006813;GO:0006814;GO:0008061;GO:0016021	K18405
10_36830001	0.594271	0.0740776	Selectedregion(HZ region)	RNF17	GO:0000166;GO:0005391;GO:0005524;GO:0005576;GO:0006030;GO:0006813;GO:0006814;GO:0008061;GO:0016021	K18405
10_36835001	0.590239	0.0734065	Selectedregion(HZ region)	RNF17	GO:0000166;GO:0005391;GO:0005524;GO:0005576;GO:0006030;GO:0006813;GO:0006814;GO:0008061;GO:0016021	K18405
10_36840001	0.590599	0.0665472	Selectedregion(HZ region)	RNF17	GO:0000166;GO:0005391;GO:0005524;GO:0005576;GO:0006030;GO:0006813;GO:0006814;GO:0008061;GO:0016021	K18405
10_36845001	0.603655	0.0668938	Selectedregion(HZ region)	RNF17	GO:0000166;GO:0005391;GO:0005524;GO:0005576;GO:0006030;GO:0006813;GO:0006814;GO:0008061;GO:0016021	K18405
10_36850001	0.621517	0.0678131	Selectedregion(HZ region)	RNF17	GO:0000166;GO:0005391;GO:0005524;GO:0005576;GO:0006030;GO:0006813;GO:0006814;GO:0008061;GO:0016021	K18405
10_36855001	0.639889	0.0721135	Selectedregion(HZ region)	RNF17	GO:0000166;GO:0005391;GO:0005524;GO:0005576;GO:0006030;GO:0006813;GO:0006814;GO:0008061;GO:0016021	K18405
10_36860001	0.643962	0.0796564	Selectedregion(HZ region)	RNF17	GO:0000166;GO:0005391;GO:0005524;GO:0005576;GO:0006030;GO:0006813;GO:0006814;GO:0008061;GO:0016021	K18405
10_36865001	0.614488	0.0742892	Selectedregion(HZ region)	RNF17	GO:0000166;GO:0005391;GO:0005524;GO:0005576;GO:0006030;GO:0006813;GO:0006814;GO:0008061;GO:0016021	K18405
10_36870001	0.588037	0.065661	Selectedregion(HZ region)	RNF17	GO:0000166;GO:0005391;GO:0005524;GO:0005576;GO:0006030;GO:0006813;GO:0006814;GO:0008061;GO:0016021	K18405
10_36875001	0.563614	0.0538568	Selectedregion(HZ region)	RNF17	GO:0000166;GO:0005391;GO:0005524;GO:0005576;GO:0006030;GO:0006813;GO:0006814;GO:0008061;GO:0016021	K18405
10_36885001	0.599232	0.0476898	Selectedregion(HZ region)	RNF17	GO:0000166;GO:0005391;GO:0005524;GO:0005576;GO:0006030;GO:0006813;GO:0006814;GO:0008061;GO:0016021	K18405
10_36890001	0.661435	0.0510947	Selectedregion(HZ region)	RNF17	GO:0000166;GO:0005391;GO:0005524;GO:0005576;GO:0006030;GO:0006813;GO:0006814;GO:0008061;GO:0016021	K18405
10_36895001	0.57473	0.0492172	Selectedregion(HZ region)	RNF17	GO:0000166;GO:0005391;GO:0005524;GO:0005576;GO:0006030;GO:0006813;GO:0006814;GO:0008061;GO:0016021	K18405
10_55995001	0.372914	0.0564282	Selectedregion(HZ region)	SPRY2	GO:0007275;GO:0009966;GO:0016020	K17383
10_56000001	0.566813	0.0587574	Selectedregion(HZ region)	SPRY2	GO:0007275;GO:0009966;GO:0016020	K17383
10_77610001	0.433813	0.0450723	Selectedregion(HZ region)	UGGT2	GO:0003980;GO:0006486	K11718
10_77615001	0.459139	0.0475013	Selectedregion(HZ region)	UGGT2	GO:0003980;GO:0006486	K11718
10_77620001	0.540631	0.0484154	Selectedregion(HZ region)	UGGT2	GO:0003980;GO:0006486	K11718
10_77625001	0.428368	0.0458346	Selectedregion(HZ region)	UGGT2	GO:0003980;GO:0006486	K11718
10_80630001	0.450649	0.0590092	Selectedregion(HZ region)	UBAC2	GO:0005515	K25216
10_88725001	0.655419	0.0493635	Selectedregion(HZ region)	MYO16	GO:0003774;GO:0005515;GO:0005524;GO:0016459	K17481
10_88730001	0.669843	0.056723	Selectedregion(HZ region)	MYO16	GO:0003774;GO:0005515;GO:0005524;GO:0016459	K17481
10_88735001	0.489169	0.0657806	Selectedregion(HZ region)	MYO16	GO:0003774;GO:0005515;GO:0005524;GO:0016459	K17481
10_88740001	0.433275	0.0610414	Selectedregion(HZ region)	MYO16	GO:0003774;GO:0005515;GO:0005524;GO:0016459	K17481
10_89800001	0.370625	0.053209	Selectedregion(HZ region)	ANKRD10	GO:0005515	-
11_10400001	0.920629	0.089728	Selectedregion(HZ region)	ENPP7	GO:0003824;GO:0008152	K12354
11_10405001	0.610504	0.0925288	Selectedregion(HZ region)	ENPP7	GO:0003824;GO:0008152	K12354
11_10410001	0.491832	0.0898464	Selectedregion(HZ region)	ENPP7	GO:0003824;GO:0008152	K12354
11_16515001	0.646443	0.0504087	Selectedregion(HZ region)	ITGB3	-	K06493
11_16520001	0.420761	0.0445463	Selectedregion(HZ region)	ITGB3	-	K06493
11_18355001	0.522774	0.0450705	Selectedregion(HZ region)	ADAM11	GO:0004222;GO:0006508;GO:0008237	K16067
11_18360001	1.17126	0.072945	Selectedregion(HZ region)	ADAM11	GO:0004222;GO:0006508;GO:0008237	K16067
11_18365001	1.19779	0.0729091	Selectedregion(HZ region)	ADAM11	GO:0004222;GO:0006508;GO:0008237	K16067
11_18370001	1.14214	0.0691662	Selectedregion(HZ region)	ADAM11	GO:0004222;GO:0006508;GO:0008237	K16067
11_18375001	0.928871	0.0484254	Selectedregion(HZ region)	ADAM11	GO:0004222;GO:0006508;GO:0008237	K16067
11_18775001	1.05064	0.0599576	Selectedregion(HZ region)	SLC4A1	GO:0005452;GO:0006820;GO:0008509;GO:0016020;GO:0016021	K06573
11_18780001	0.849976	0.0528796	Selectedregion(HZ region)	SLC4A1	GO:0005452;GO:0006820;GO:0008509;GO:0016020;GO:0016021	K06573
11_18785001	0.74809	0.0483568	Selectedregion(HZ region)	SLC4A1	GO:0005452;GO:0006820;GO:0008509;GO:0016020;GO:0016021	K06573
11_22150001	0.417058	0.0604092	Selectedregion(HZ region)	CCR7	GO:0004930;GO:0004950;GO:0005198;GO:0005882;GO:0006935;GO:0006954;GO:0006955;GO:0007186;GO:0016021;GO:0016493	K04182
11_22155001	0.454566	0.070332	Selectedregion(HZ region)	CCR7	GO:0004930;GO:0004950;GO:0005198;GO:0005882;GO:0006935;GO:0006954;GO:0006955;GO:0007186;GO:0016021;GO:0016493	K04182
11_22160001	0.464457	0.0678728	Selectedregion(HZ region)	CCR7	GO:0004930;GO:0004950;GO:0005198;GO:0005882;GO:0006935;GO:0006954;GO:0006955;GO:0007186;GO:0016021;GO:0016493	K04182
11_22375001	0.797521	0.0483966	Selectedregion(HZ region)	CDC6	GO:0003779	K02213
11_22380001	0.818572	0.0483352	Selectedregion(HZ region)	CDC6	GO:0003779	K02213
11_22385001	0.84992	0.050525	Selectedregion(HZ region)	CDC6	GO:0003779	K02213
11_22390001	0.839967	0.0513648	Selectedregion(HZ region)	CDC6	GO:0003779	K02213
11_22400001	0.573896	0.0455205	Selectedregion(HZ region)	CDC6	GO:0003779	K02213
11_22460001	0.419066	0.0538563	Selectedregion(HZ region)	RAPGEFL1	-	-
11_22465001	0.401885	0.0486262	Selectedregion(HZ region)	RAPGEFL1	-	-
11_28610001	1.15075	0.0508953	Selectedregion(HZ region)	PRPSAP2	GO:0000287;GO:0004749;GO:0009165	-
11_36000001	0.482241	0.0477864	Selectedregion(HZ region)	BCL6B	GO:0003676;GO:0005515	K22648
11_36000001	0.482241	0.0477864	Selectedregion(HZ region)	RNASEK	-	K19770
11_36000001	0.482241	0.0477864	Selectedregion(HZ region)	ALOX12	GO:0005506;GO:0005515;GO:0016702;GO:0046872;GO:0055114	K00458
11_36000001	0.482241	0.0477864	Selectedregion(HZ region)	C11H17orf49	GO:0003677	K23406
11_36570001	0.510197	0.0495641	Selectedregion(HZ region)	RABEP1	GO:0005096;GO:0006897;GO:0008083	K12480
11_41020001	0.825525	0.0530381	Selectedregion(HZ region)	ABR	GO:0004674;GO:0005085;GO:0005089;GO:0005096;GO:0006468;GO:0007165;GO:0035023;GO:0035556	K20629
11_50525001	0.756371	0.0630196	Selectedregion(HZ region)	APPBP2	GO:0005515	K25806
11_50530001	0.69511	0.0607326	Selectedregion(HZ region)	APPBP2	GO:0005515	K25806
11_50535001	0.606041	0.0514348	Selectedregion(HZ region)	APPBP2	GO:0005515	K25806
11_50540001	0.56244	0.0554836	Selectedregion(HZ region)	APPBP2	GO:0005515	K25806
11_51685001	1.11149	0.0517217	Selectedregion(HZ region)	MED13	GO:0001104;GO:0003676;GO:0003677;GO:0004003;GO:0005524;GO:0006139;GO:0006357;GO:0008026;GO:0016180;GO:0016592;GO:0016818;GO:0032039	K15164
11_51690001	0.975423	0.0467394	Selectedregion(HZ region)	MED13	GO:0001104;GO:0003676;GO:0003677;GO:0004003;GO:0005524;GO:0006139;GO:0006357;GO:0008026;GO:0016180;GO:0016592;GO:0016818;GO:0032039	K15164
11_52880001	0.479384	0.0498616	Selectedregion(HZ region)	PRR11	-	-
11_53450001	0.372956	0.051873	Selectedregion(HZ region)	TEX14	GO:0004672;GO:0005515;GO:0005524;GO:0006468	K17540
11_59070001	0.462362	0.0462152	Selectedregion(HZ region)	KIF2B	GO:0003777;GO:0005524;GO:0007018;GO:0008017	K10393
11_59075001	0.536803	0.0490747	Selectedregion(HZ region)	KIF2B	GO:0003777;GO:0005524;GO:0007018;GO:0008017	K10393
12_4525001	1.05602	0.0444472	Selectedregion(HZ region)	RASSF5	GO:0007165;GO:0035556	K08015
12_4525001	1.05602	0.0444472	Selectedregion(HZ region)	IKBKE	GO:0004672;GO:0005524;GO:0006468	K07211
12_4535001	0.994155	0.0505283	Selectedregion(HZ region)	RASSF5	GO:0007165;GO:0035556	K08015
12_4540001	0.90931	0.0526452	Selectedregion(HZ region)	RASSF5	GO:0007165;GO:0035556	K08015
12_4545001	0.885085	0.049835	Selectedregion(HZ region)	RASSF5	GO:0007165;GO:0035556	K08015
12_4550001	0.867932	0.0498136	Selectedregion(HZ region)	RASSF5	GO:0007165;GO:0035556	K08015
12_4555001	0.965747	0.0457159	Selectedregion(HZ region)	RASSF5	GO:0007165;GO:0035556	K08015
12_4565001	1.17429	0.047097	Selectedregion(HZ region)	RASSF5	GO:0007165;GO:0035556	K08015
12_4570001	1.13247	0.0508255	Selectedregion(HZ region)	RASSF5	GO:0007165;GO:0035556	K08015
12_4660001	0.408301	0.0446008	Selectedregion(HZ region)	DYRK3	GO:0004672;GO:0005524;GO:0006468	K18669
12_4665001	0.551157	0.0598534	Selectedregion(HZ region)	DYRK3	GO:0004672;GO:0005524;GO:0006468	K18669
12_4670001	0.691556	0.0703421	Selectedregion(HZ region)	DYRK3	GO:0004672;GO:0005524;GO:0006468	K18669
12_4675001	0.419532	0.066365	Selectedregion(HZ region)	DYRK3	GO:0004672;GO:0005524;GO:0006468	K18669
12_11945001	0.541888	0.0464177	Selectedregion(HZ region)	UCHL5	GO:0004843;GO:0005622;GO:0006511;GO:0016579;GO:0031011;GO:0070628	K05610
12_11945001	0.541888	0.0464177	Selectedregion(HZ region)	RO60	GO:0003723	K11089
12_11950001	0.561055	0.0626024	Selectedregion(HZ region)	UCHL5	GO:0004843;GO:0005622;GO:0006511;GO:0016579;GO:0031011;GO:0070628	K05610
12_11955001	0.526839	0.0946618	Selectedregion(HZ region)	UCHL5	GO:0004843;GO:0005622;GO:0006511;GO:0016579;GO:0031011;GO:0070628	K05610
12_11960001	0.416042	0.113425	Selectedregion(HZ region)	UCHL5	GO:0004843;GO:0005622;GO:0006511;GO:0016579;GO:0031011;GO:0070628	K05610
12_11965001	0.401122	0.11191	Selectedregion(HZ region)	UCHL5	GO:0004843;GO:0005622;GO:0006511;GO:0016579;GO:0031011;GO:0070628	K05610
12_11970001	0.410028	0.104957	Selectedregion(HZ region)	UCHL5	GO:0004843;GO:0005622;GO:0006511;GO:0016579;GO:0031011;GO:0070628	K05610
12_11975001	0.448429	0.103985	Selectedregion(HZ region)	UCHL5	GO:0004843;GO:0005622;GO:0006511;GO:0016579;GO:0031011;GO:0070628	K05610
12_11980001	0.464168	0.105933	Selectedregion(HZ region)	UCHL5	GO:0004843;GO:0005622;GO:0006511;GO:0016579;GO:0031011;GO:0070628	K05610
12_11985001	0.506745	0.115274	Selectedregion(HZ region)	UCHL5	GO:0004843;GO:0005622;GO:0006511;GO:0016579;GO:0031011;GO:0070628	K05610
12_11990001	0.564308	0.10638	Selectedregion(HZ region)	UCHL5	GO:0004843;GO:0005622;GO:0006511;GO:0016579;GO:0031011;GO:0070628	K05610
12_25025001	0.509339	0.0449663	Selectedregion(HZ region)	DUSP10	GO:0004725;GO:0006470;GO:0008138;GO:0016311;GO:0016791;GO:0017017	K20216
12_43130001	0.722521	0.0514222	Selectedregion(HZ region)	KIF1B	GO:0003777;GO:0005515;GO:0005524;GO:0007018;GO:0008017	K10392
12_43160001	0.767549	0.0759279	Selectedregion(HZ region)	KIF1B	GO:0003777;GO:0005515;GO:0005524;GO:0007018;GO:0008017	K10392
12_43165001	0.742337	0.0930465	Selectedregion(HZ region)	KIF1B	GO:0003777;GO:0005515;GO:0005524;GO:0007018;GO:0008017	K10392
12_43170001	0.940167	0.10316	Selectedregion(HZ region)	KIF1B	GO:0003777;GO:0005515;GO:0005524;GO:0007018;GO:0008017	K10392
12_43175001	0.933478	0.1162	Selectedregion(HZ region)	KIF1B	GO:0003777;GO:0005515;GO:0005524;GO:0007018;GO:0008017	K10392
12_43180001	0.982022	0.119155	Selectedregion(HZ region)	KIF1B	GO:0003777;GO:0005515;GO:0005524;GO:0007018;GO:0008017	K10392
12_43185001	1.00111	0.122903	Selectedregion(HZ region)	KIF1B	GO:0003777;GO:0005515;GO:0005524;GO:0007018;GO:0008017	K10392
12_43190001	0.976207	0.129879	Selectedregion(HZ region)	KIF1B	GO:0003777;GO:0005515;GO:0005524;GO:0007018;GO:0008017	K10392
12_43195001	1.00713	0.129057	Selectedregion(HZ region)	KIF1B	GO:0003777;GO:0005515;GO:0005524;GO:0007018;GO:0008017	K10392
12_43200001	0.982678	0.127249	Selectedregion(HZ region)	KIF1B	GO:0003777;GO:0005515;GO:0005524;GO:0007018;GO:0008017	K10392
12_43205001	0.980774	0.126081	Selectedregion(HZ region)	KIF1B	GO:0003777;GO:0005515;GO:0005524;GO:0007018;GO:0008017	K10392
12_43210001	0.975687	0.124478	Selectedregion(HZ region)	KIF1B	GO:0003777;GO:0005515;GO:0005524;GO:0007018;GO:0008017	K10392
12_43215001	1.0066	0.126406	Selectedregion(HZ region)	KIF1B	GO:0003777;GO:0005515;GO:0005524;GO:0007018;GO:0008017	K10392
12_43220001	0.946998	0.118524	Selectedregion(HZ region)	KIF1B	GO:0003777;GO:0005515;GO:0005524;GO:0007018;GO:0008017	K10392
12_47245001	0.376187	0.0513821	Selectedregion(HZ region)	KCNAB2	GO:0005249;GO:0005737;GO:0006813;GO:0016021	K04883
12_49780001	0.616941	0.0501847	Selectedregion(HZ region)	PRDM16	GO:0003676;GO:0005089;GO:0005515;GO:0035023	K22410
12_49785001	0.642043	0.0572958	Selectedregion(HZ region)	PRDM16	GO:0003676;GO:0005089;GO:0005515;GO:0035023	K22410
12_49790001	0.515085	0.0506884	Selectedregion(HZ region)	PRDM16	GO:0003676;GO:0005089;GO:0005515;GO:0035023	K22410
12_49795001	0.495373	0.0452742	Selectedregion(HZ region)	PRDM16	GO:0003676;GO:0005089;GO:0005515;GO:0035023	K22410
12_54115001	0.559284	0.067826	Selectedregion(HZ region)	LOC101110955	-	-
12_54120001	0.61301	0.0652831	Selectedregion(HZ region)	LOC101110955	-	-
12_54125001	0.609782	0.060696	Selectedregion(HZ region)	LOC101110955	-	-
12_54130001	0.607813	0.0606126	Selectedregion(HZ region)	LOC101110955	-	-
12_54135001	0.571776	0.0678397	Selectedregion(HZ region)	LOC101110955	-	-
12_54140001	0.475084	0.0625844	Selectedregion(HZ region)	LOC101110955	-	-
12_54280001	0.802401	0.122062	Selectedregion(HZ region)	LOC121816073	-	-
12_54285001	0.837767	0.121061	Selectedregion(HZ region)	LOC121816073	-	-
12_54290001	0.818616	0.11284	Selectedregion(HZ region)	LOC121816073	-	-
12_54295001	0.790405	0.107217	Selectedregion(HZ region)	LOC121816073	-	-
12_54300001	0.781318	0.108302	Selectedregion(HZ region)	LOC121816073	-	-
12_54305001	0.78032	0.114868	Selectedregion(HZ region)	LOC121816073	-	-
12_54310001	0.784696	0.116118	Selectedregion(HZ region)	LOC121816073	-	-
12_54315001	0.802432	0.112052	Selectedregion(HZ region)	LOC121816073	-	-
12_54320001	0.794634	0.105398	Selectedregion(HZ region)	LOC121816073	-	-
12_54325001	0.708243	0.0918703	Selectedregion(HZ region)	LOC101112749	-	-
12_54325001	0.708243	0.0918703	Selectedregion(HZ region)	LOC121816073	-	-
12_54330001	0.664032	0.0841811	Selectedregion(HZ region)	LOC101112749	-	-
12_54330001	0.664032	0.0841811	Selectedregion(HZ region)	LOC121816073	-	-
12_54335001	0.59988	0.0741704	Selectedregion(HZ region)	LOC101112749	-	-
12_54340001	0.519103	0.0679745	Selectedregion(HZ region)	LOC101112749	-	-
12_54345001	0.446626	0.0572979	Selectedregion(HZ region)	LOC101112749	-	-
12_54350001	0.388143	0.051051	Selectedregion(HZ region)	LOC101112749	-	-
12_54365001	0.371267	0.0456798	Selectedregion(HZ region)	LOC101113257	GO:0008284;GO:0043066;GO:0045596;GO:0045892	-
12_54370001	0.446562	0.0494637	Selectedregion(HZ region)	LOC101113257	GO:0008284;GO:0043066;GO:0045596;GO:0045892	-
12_54565001	0.548769	0.0584703	Selectedregion(HZ region)	LOC101115051	GO:0008284;GO:0043066;GO:0045596;GO:0045892	-
12_54570001	0.409178	0.0485414	Selectedregion(HZ region)	LOC101115051	GO:0008284;GO:0043066;GO:0045596;GO:0045892	-
12_54595001	0.863624	0.0490286	Selectedregion(HZ region)	AADACL3	GO:0008152;GO:0016787	-
12_54600001	0.887628	0.0494042	Selectedregion(HZ region)	AADACL3	GO:0008152;GO:0016787	-
12_56150001	0.434966	0.0469429	Selectedregion(HZ region)	RABGAP1L	GO:0005515	-
12_57820001	0.396727	0.0710468	Selectedregion(HZ region)	PAPPA2	-	K08647
12_61415001	0.400118	0.0568737	Selectedregion(HZ region)	QSOX1	GO:0016972;GO:0045454;GO:0055114	K10758
12_61420001	0.462419	0.0595743	Selectedregion(HZ region)	QSOX1	GO:0016972;GO:0045454;GO:0055114	K10758
12_61425001	0.546044	0.0628603	Selectedregion(HZ region)	QSOX1	GO:0016972;GO:0045454;GO:0055114	K10758
12_62060001	0.544206	0.0507177	Selectedregion(HZ region)	KIAA1614	GO:0005515;GO:0016021	-
12_63625001	0.450254	0.0785685	Selectedregion(HZ region)	RGSL1	-	-
13_535001	0.460761	0.0460488	Selectedregion(HZ region)	TMX4	GO:0045454	K26746
13_540001	0.971438	0.0688719	Selectedregion(HZ region)	TMX4	GO:0045454	K26746
13_545001	1.10986	0.078387	Selectedregion(HZ region)	TMX4	GO:0045454	K26746
13_550001	1.05802	0.0777176	Selectedregion(HZ region)	TMX4	GO:0045454	K26746
13_555001	0.692752	0.0574458	Selectedregion(HZ region)	TMX4	GO:0045454	K26746
13_560001	0.422204	0.0460692	Selectedregion(HZ region)	TMX4	GO:0045454	K26746
13_11895001	0.575118	0.0512018	Selectedregion(HZ region)	SFMBT2	GO:0003714;GO:0005515;GO:0005634;GO:0006355;GO:0042393	K26269
13_15250001	0.374992	0.0821109	Selectedregion(HZ region)	CELF2	GO:0003676	K13207
13_18195001	0.667563	0.0450226	Selectedregion(HZ region)	PARD3	GO:0005515	K04237
13_18200001	0.567901	0.046003	Selectedregion(HZ region)	PARD3	GO:0005515	K04237
13_20390001	0.395832	0.0483933	Selectedregion(HZ region)	MALRD1	GO:0005515;GO:0016020	-
13_27325001	0.458816	0.0920367	Selectedregion(HZ region)	PHYH	-	K00477
13_27330001	0.464017	0.089633	Selectedregion(HZ region)	PHYH	-	K00477
13_27335001	0.468058	0.0841198	Selectedregion(HZ region)	PHYH	-	K00477
13_27340001	0.456298	0.0731324	Selectedregion(HZ region)	PHYH	-	K00477
13_27345001	0.451209	0.0639644	Selectedregion(HZ region)	PHYH	-	K00477
13_27350001	0.39288	0.0651219	Selectedregion(HZ region)	PHYH	-	K00477
13_27370001	0.373045	0.0633747	Selectedregion(HZ region)	SEPHS1	GO:0004756;GO:0005524;GO:0016260	K01008
13_27375001	0.504369	0.0767321	Selectedregion(HZ region)	SEPHS1	GO:0004756;GO:0005524;GO:0016260	K01008
13_27380001	0.488396	0.0673299	Selectedregion(HZ region)	SEPHS1	GO:0004756;GO:0005524;GO:0016260	K01008
13_29425001	0.548064	0.0546864	Selectedregion(HZ region)	ITGA8	GO:0007155;GO:0008305	K06584
13_29430001	0.697796	0.0599945	Selectedregion(HZ region)	ITGA8	GO:0007155;GO:0008305	K06584
13_29435001	0.892355	0.0622333	Selectedregion(HZ region)	ITGA8	GO:0007155;GO:0008305	K06584
13_29445001	0.855674	0.0463093	Selectedregion(HZ region)	ITGA8	GO:0007155;GO:0008305	K06584
13_29450001	0.840454	0.0561655	Selectedregion(HZ region)	ITGA8	GO:0007155;GO:0008305	K06584
13_29455001	0.580488	0.0586698	Selectedregion(HZ region)	ITGA8	GO:0007155;GO:0008305	K06584
13_29460001	0.428993	0.0507258	Selectedregion(HZ region)	ITGA8	GO:0007155;GO:0008305	K06584
13_29505001	0.445346	0.0492606	Selectedregion(HZ region)	ITGA8	GO:0007155;GO:0008305	K06584
13_29510001	0.403069	0.0612985	Selectedregion(HZ region)	ITGA8	GO:0007155;GO:0008305	K06584
13_29565001	0.365296	0.049294	Selectedregion(HZ region)	ITGA8	GO:0007155;GO:0008305	K06584
13_31545001	0.412249	0.0448303	Selectedregion(HZ region)	STAM	GO:0005515;GO:0006886	K04705
13_35500001	0.516613	0.0772879	Selectedregion(HZ region)	WAC	GO:0005515	K23884
13_35505001	0.614245	0.080734	Selectedregion(HZ region)	WAC	GO:0005515	K23884
13_35510001	0.600736	0.0722782	Selectedregion(HZ region)	WAC	GO:0005515	K23884
13_35515001	0.647051	0.0706257	Selectedregion(HZ region)	WAC	GO:0005515	K23884
13_35520001	0.653616	0.0703574	Selectedregion(HZ region)	WAC	GO:0005515	K23884
13_35525001	0.569702	0.0636057	Selectedregion(HZ region)	WAC	GO:0005515	K23884
13_35530001	0.624285	0.0753005	Selectedregion(HZ region)	WAC	GO:0005515	K23884
13_35535001	0.533911	0.0657972	Selectedregion(HZ region)	WAC	GO:0005515	K23884
13_35540001	0.588703	0.0722554	Selectedregion(HZ region)	WAC	GO:0005515	K23884
13_35545001	0.630676	0.0775404	Selectedregion(HZ region)	WAC	GO:0005515	K23884
13_35550001	0.534058	0.0705321	Selectedregion(HZ region)	WAC	GO:0005515	K23884
13_35555001	0.589152	0.0825998	Selectedregion(HZ region)	WAC	GO:0005515	K23884
13_35560001	0.584258	0.0850177	Selectedregion(HZ region)	WAC	GO:0005515	K23884
13_35565001	0.474879	0.0766511	Selectedregion(HZ region)	WAC	GO:0005515	K23884
13_35570001	0.623438	0.0866598	Selectedregion(HZ region)	WAC	GO:0005515	K23884
13_42890001	1.15169	0.0576724	Selectedregion(HZ region)	LOC101107119	GO:0016491;GO:0055114	K04119
13_42895001	1.41393	0.0784502	Selectedregion(HZ region)	LOC101107119	GO:0016491;GO:0055114	K04119
13_48030001	0.694826	0.0501685	Selectedregion(HZ region)	FERMT1	GO:0007229	K17082
13_50415001	0.396377	0.0462992	Selectedregion(HZ region)	HAO1	GO:0003824;GO:0010181;GO:0016491;GO:0055114	K11517
13_54905001	0.544781	0.0452635	Selectedregion(HZ region)	CDH4	GO:0005509;GO:0005886;GO:0007155;GO:0007156;GO:0016020	K06797
13_54905001	0.544781	0.0452635	Selectedregion(HZ region)	TAF4	GO:0003700;GO:0005669;GO:0006352;GO:0006355;GO:0046982	K03129
13_54910001	0.608694	0.0546277	Selectedregion(HZ region)	CDH4	GO:0005509;GO:0005886;GO:0007155;GO:0007156;GO:0016020	K06797
13_59580001	0.544241	0.134635	Selectedregion(HZ region)	RAD21L1	GO:0000228	-
13_59585001	0.851586	0.160196	Selectedregion(HZ region)	RAD21L1	GO:0000228	-
13_59590001	1.12986	0.194727	Selectedregion(HZ region)	RAD21L1	GO:0000228	-
13_59595001	0.844283	0.202224	Selectedregion(HZ region)	RAD21L1	GO:0000228	-
13_59600001	0.696661	0.174812	Selectedregion(HZ region)	TMEM74B	-	-
13_59600001	0.696661	0.174812	Selectedregion(HZ region)	RAD21L1	GO:0000228	-
13_59605001	0.761394	0.177833	Selectedregion(HZ region)	TMEM74B	-	-
13_59610001	0.424921	0.121066	Selectedregion(HZ region)	TMEM74B	-	-
13_60790001	0.406811	0.0683721	Selectedregion(HZ region)	DEFB124	GO:0005576;GO:0045087	K25606
13_60790001	0.406811	0.0683721	Selectedregion(HZ region)	REM1	GO:0003924;GO:0005525;GO:0007165;GO:0016020;GO:1901842	K07847
13_60795001	0.5396	0.0670699	Selectedregion(HZ region)	REM1	GO:0003924;GO:0005525;GO:0007165;GO:0016020;GO:1901842	K07847
13_60800001	0.454776	0.0629033	Selectedregion(HZ region)	REM1	GO:0003924;GO:0005525;GO:0007165;GO:0016020;GO:1901842	K07847
13_60905001	0.402554	0.083197	Selectedregion(HZ region)	LOC101102327	GO:0004129	K02263
13_60910001	0.407463	0.0458845	Selectedregion(HZ region)	LOC101102327	GO:0004129	K02263
13_70165001	0.413817	0.0525606	Selectedregion(HZ region)	CHD6	GO:0005515;GO:0005524;GO:0016817	K14436
13_70170001	0.45177	0.045315	Selectedregion(HZ region)	CHD6	GO:0005515;GO:0005524;GO:0016817	K14436
13_73075001	0.559284	0.0450474	Selectedregion(HZ region)	ADA	GO:0004000;GO:0009168;GO:0019239	K01488
13_74305001	0.430379	0.0498418	Selectedregion(HZ region)	LOC101113516	GO:0004867	-
13_81600001	0.963392	0.0507101	Selectedregion(HZ region)	BCAS1	-	-
13_81605001	0.958929	0.0521991	Selectedregion(HZ region)	BCAS1	-	-
13_81610001	0.984727	0.0532782	Selectedregion(HZ region)	BCAS1	-	-
13_81615001	0.942255	0.0463005	Selectedregion(HZ region)	BCAS1	-	-
13_81625001	1.0349	0.044548	Selectedregion(HZ region)	BCAS1	-	-
13_82025001	0.43008	0.0530067	Selectedregion(HZ region)	DOK5	-	K24037
14_8160001	0.457665	0.0570404	Selectedregion(HZ region)	MPHOSPH6	-	K12593
14_8165001	0.544926	0.05392	Selectedregion(HZ region)	MPHOSPH6	-	K12593
14_8170001	0.561118	0.0447291	Selectedregion(HZ region)	MPHOSPH6	-	K12593
14_8175001	0.632085	0.046616	Selectedregion(HZ region)	MPHOSPH6	-	K12593
14_8185001	0.979517	0.0460598	Selectedregion(HZ region)	MPHOSPH6	-	K12593
14_10020001	0.541702	0.0746315	Selectedregion(HZ region)	WFDC1	GO:0005576;GO:0030414	K23635
14_10025001	0.784102	0.0710327	Selectedregion(HZ region)	WFDC1	GO:0005576;GO:0030414	K23635
14_10030001	0.663002	0.0713988	Selectedregion(HZ region)	WFDC1	GO:0005576;GO:0030414	K23635
14_10035001	0.525107	0.0549622	Selectedregion(HZ region)	WFDC1	GO:0005576;GO:0030414	K23635
14_10040001	0.407476	0.0587373	Selectedregion(HZ region)	WFDC1	GO:0005576;GO:0030414	K23635
14_13235001	0.535393	0.0572893	Selectedregion(HZ region)	ZFPM1	GO:0003676	K17441
14_13240001	0.556628	0.0777166	Selectedregion(HZ region)	ZFPM1	GO:0003676	K17441
14_13245001	0.519585	0.0787183	Selectedregion(HZ region)	ZFPM1	GO:0003676	K17441
14_13250001	0.48284	0.0749332	Selectedregion(HZ region)	ZFPM1	GO:0003676	K17441
14_13255001	0.461631	0.0725292	Selectedregion(HZ region)	ZFPM1	GO:0003676	K17441
14_13270001	0.37734	0.0571317	Selectedregion(HZ region)	ZFPM1	GO:0003676	K17441
14_13275001	0.399937	0.0626347	Selectedregion(HZ region)	ZFPM1	GO:0003676	K17441
14_14200001	0.388726	0.32368	Selectedregion(HZ region)	DEF8	GO:0035556	-
14_14205001	0.700262	0.33735	Selectedregion(HZ region)	DEF8	GO:0035556	-
14_14210001	1.36216	0.36046	Selectedregion(HZ region)	LOC101113264	GO:0004222;GO:0005524;GO:0006508;GO:0008270;GO:0016020;GO:0016021	K08956
14_14210001	1.36216	0.36046	Selectedregion(HZ region)	DEF8	GO:0035556	-
14_14215001	0.708961	0.284067	Selectedregion(HZ region)	LOC101113264	GO:0004222;GO:0005524;GO:0006508;GO:0008270;GO:0016020;GO:0016021	K08956
14_14215001	0.708961	0.284067	Selectedregion(HZ region)	DEF8	GO:0035556	-
14_14270001	0.406698	0.245634	Selectedregion(HZ region)	LOC101109035	GO:0006144;GO:0033971	K07127
14_14270001	0.406698	0.245634	Selectedregion(HZ region)	GAS8	GO:0031514;GO:0048870	K19942
14_14275001	0.610624	0.269558	Selectedregion(HZ region)	LOC101109035	GO:0006144;GO:0033971	K07127
14_14275001	0.610624	0.269558	Selectedregion(HZ region)	GAS8	GO:0031514;GO:0048870	K19942
14_17600001	0.415085	0.0768141	Selectedregion(HZ region)	ZNF423	GO:0003676	K22870
14_24980001	0.386968	0.0558338	Selectedregion(HZ region)	POLR2C	GO:0003677;GO:0003899;GO:0006351;GO:0046983	K03011
14_24980001	0.386968	0.0558338	Selectedregion(HZ region)	COQ9	GO:0006744	K18587
14_24980001	0.386968	0.0558338	Selectedregion(HZ region)	CIAPIN1	GO:0005737;GO:0008152;GO:0008168;GO:0016226;GO:0051536	K22746
14_33890001	0.370349	0.049198	Selectedregion(HZ region)	CMTM4	GO:0016020	-
14_34875001	0.403463	0.0571863	Selectedregion(HZ region)	PSKH1	GO:0004672;GO:0005524;GO:0006468	K08808
14_35580001	0.393845	0.0473116	Selectedregion(HZ region)	CDH1	GO:0005509;GO:0005886;GO:0007155;GO:0007156;GO:0016020	K05689
14_35585001	0.382538	0.0480621	Selectedregion(HZ region)	CDH1	GO:0005509;GO:0005886;GO:0007155;GO:0007156;GO:0016020	K05689
14_47525001	0.4326	0.0508982	Selectedregion(HZ region)	RYR1	GO:0005216;GO:0005219;GO:0005262;GO:0005509;GO:0005515;GO:0006811;GO:0006816;GO:0006874;GO:0016020;GO:0016021;GO:0055085;GO:0070588	K04961
14_47525001	0.4326	0.0508982	Selectedregion(HZ region)	RASGRP4	GO:0005085;GO:0005509;GO:0007264;GO:0035556	K12363
14_55995001	0.510299	0.094144	Selectedregion(HZ region)	TBC1D17	-	K19945
14_55995001	0.510299	0.094144	Selectedregion(HZ region)	IL4I1	GO:0016491;GO:0055114	K03334
14_56000001	0.476129	0.085329	Selectedregion(HZ region)	NUP62	-	K14306
14_56000001	0.476129	0.085329	Selectedregion(HZ region)	TBC1D17	-	K19945
14_56000001	0.476129	0.085329	Selectedregion(HZ region)	IL4I1	GO:0016491;GO:0055114	K03334
14_57825001	0.965165	0.0556096	Selectedregion(HZ region)	SIGLEC10	GO:0005975;GO:0016757	K06749
14_57830001	0.915863	0.0517729	Selectedregion(HZ region)	SIGLEC10	GO:0005975;GO:0016757	K06749
14_57860001	0.712484	0.0480131	Selectedregion(HZ region)	SIGLEC5	-	K06549
14_57860001	0.712484	0.0480131	Selectedregion(HZ region)	LOC105601981	GO:0000049;GO:0002098;GO:0008033;GO:0034227	K14168
14_60580001	0.418493	0.052734	Selectedregion(HZ region)	LOC105605893	GO:0003676;GO:0005622;GO:0006355	K09228
14_60585001	0.484806	0.0596915	Selectedregion(HZ region)	LOC105605893	GO:0003676;GO:0005622;GO:0006355	K09228
14_67240001	0.676626	0.0460175	Selectedregion(HZ region)	ZNF324	GO:0003676;GO:0005622;GO:0006355	K09228
14_67245001	0.783052	0.0533377	Selectedregion(HZ region)	ZNF324	GO:0003676;GO:0005622;GO:0006355	K09228
14_67250001	0.843647	0.0520122	Selectedregion(HZ region)	SLC27A5	GO:0003824;GO:0008152	K08748
14_67250001	0.843647	0.0520122	Selectedregion(HZ region)	ZNF324	GO:0003676;GO:0005622;GO:0006355	K09228
15_255001	0.672414	0.0568572	Selectedregion(HZ region)	LOC101113267	GO:0004930;GO:0004984;GO:0007186;GO:0016021	K04257
15_260001	1.12271	0.0670415	Selectedregion(HZ region)	LOC101113267	GO:0004930;GO:0004984;GO:0007186;GO:0016021	K04257
15_265001	1.93617	0.0756241	Selectedregion(HZ region)	LOC101113267	GO:0004930;GO:0004984;GO:0007186;GO:0016021	K04257
15_270001	1.89696	0.0690521	Selectedregion(HZ region)	LOC101113267	GO:0004930;GO:0004984;GO:0007186;GO:0016021	K04257
15_275001	2.06454	0.0644478	Selectedregion(HZ region)	LOC101113267	GO:0004930;GO:0004984;GO:0007186;GO:0016021	K04257
15_295001	1.52509	0.0597323	Selectedregion(HZ region)	LOC101115480	GO:0004930;GO:0004984;GO:0007186;GO:0016021	K04257
15_300001	1.67921	0.0702974	Selectedregion(HZ region)	LOC101115480	GO:0004930;GO:0004984;GO:0007186;GO:0016021	K04257
15_305001	1.57261	0.0685479	Selectedregion(HZ region)	LOC101115480	GO:0004930;GO:0004984;GO:0007186;GO:0016021	K04257
15_310001	1.84735	0.0660647	Selectedregion(HZ region)	LOC101115480	GO:0004930;GO:0004984;GO:0007186;GO:0016021	K04257
15_5045001	0.397198	0.0830743	Selectedregion(HZ region)	DYNC2H1	GO:0003777;GO:0005524;GO:0007018;GO:0016887;GO:0030286	K10414
15_5050001	0.402447	0.0757586	Selectedregion(HZ region)	DYNC2H1	GO:0003777;GO:0005524;GO:0007018;GO:0016887;GO:0030286	K10414
15_5055001	0.439583	0.0644291	Selectedregion(HZ region)	DYNC2H1	GO:0003777;GO:0005524;GO:0007018;GO:0016887;GO:0030286	K10414
15_8815001	0.670845	0.109347	Selectedregion(HZ region)	CNTN5	GO:0005515	K06763
15_8820001	0.793205	0.144722	Selectedregion(HZ region)	CNTN5	GO:0005515	K06763
15_8825001	1.22799	0.127078	Selectedregion(HZ region)	CNTN5	GO:0005515	K06763
15_8830001	1.19493	0.0902454	Selectedregion(HZ region)	CNTN5	GO:0005515	K06763
15_16330001	0.380516	0.0619521	Selectedregion(HZ region)	GUCY1A2	GO:0004383;GO:0006182;GO:0009190;GO:0016849;GO:0020037;GO:0035556	K12318
15_17300001	1.61852	0.0448332	Selectedregion(HZ region)	RAB39A	GO:0003924;GO:0005525	K07924
15_18125001	0.445954	0.0583785	Selectedregion(HZ region)	EXPH5	GO:0006886;GO:0017137	K22236
15_18130001	0.470316	0.0613941	Selectedregion(HZ region)	EXPH5	GO:0006886;GO:0017137	K22236
15_18185001	0.705856	0.0495405	Selectedregion(HZ region)	DDX10	GO:0003676;GO:0005524	K14776
15_18190001	0.641528	0.0468471	Selectedregion(HZ region)	DDX10	GO:0003676;GO:0005524	K14776
15_20440001	0.369714	0.0538138	Selectedregion(HZ region)	ARHGAP20	GO:0007165	K20641
15_20445001	0.390453	0.0545297	Selectedregion(HZ region)	ARHGAP20	GO:0007165	K20641
15_20450001	0.385079	0.064738	Selectedregion(HZ region)	ARHGAP20	GO:0007165	K20641
15_20550001	0.552913	0.0454966	Selectedregion(HZ region)	ARHGAP20	GO:0007165	K20641
15_21625001	0.397009	0.0493769	Selectedregion(HZ region)	HOATZ	-	-
15_21625001	0.397009	0.0493769	Selectedregion(HZ region)	BTG4	-	K14443
15_21630001	0.411891	0.059214	Selectedregion(HZ region)	HOATZ	-	-
15_21635001	0.387349	0.0525165	Selectedregion(HZ region)	HOATZ	-	-
15_21885001	0.518246	0.0517458	Selectedregion(HZ region)	PPP2R1B	GO:0005488;GO:0005515	K03456
15_21890001	0.646941	0.0578413	Selectedregion(HZ region)	PPP2R1B	GO:0005488;GO:0005515	K03456
15_21895001	0.719258	0.0589409	Selectedregion(HZ region)	PPP2R1B	GO:0005488;GO:0005515	K03456
15_21900001	0.916831	0.0712868	Selectedregion(HZ region)	PPP2R1B	GO:0005488;GO:0005515	K03456
15_21905001	0.797719	0.0594207	Selectedregion(HZ region)	PPP2R1B	GO:0005488;GO:0005515	K03456
15_21910001	0.792196	0.0629003	Selectedregion(HZ region)	ALG9	GO:0016757	K03846
15_21915001	0.746517	0.0574463	Selectedregion(HZ region)	ALG9	GO:0016757	K03846
15_24815001	0.390507	0.0468603	Selectedregion(HZ region)	REXO2	GO:0000175;GO:0003676	K13288
15_28055001	0.407703	0.0508379	Selectedregion(HZ region)	DSCAML1	GO:0005216;GO:0005515;GO:0006811;GO:0016020	K06768
15_28060001	0.797557	0.0556615	Selectedregion(HZ region)	DSCAML1	GO:0005216;GO:0005515;GO:0006811;GO:0016020	K06768
15_28065001	0.5902	0.0494471	Selectedregion(HZ region)	DSCAML1	GO:0005216;GO:0005515;GO:0006811;GO:0016020	K06768
15_35025001	0.519692	0.0447025	Selectedregion(HZ region)	NCR3LG1	-	K16349
15_35030001	0.501393	0.047767	Selectedregion(HZ region)	NCR3LG1	-	K16349
15_43140001	0.444372	0.0470174	Selectedregion(HZ region)	TMEM41B	-	K27310
15_43195001	0.477141	0.0477721	Selectedregion(HZ region)	DENND5A	GO:0005515	K20164
15_43200001	0.58423	0.0471359	Selectedregion(HZ region)	DENND5A	GO:0005515	K20164
15_43285001	0.561716	0.0464419	Selectedregion(HZ region)	DENND5A	GO:0005515	K20164
15_43290001	0.779536	0.0508879	Selectedregion(HZ region)	DENND5A	GO:0005515	K20164
15_43295001	0.647658	0.0448156	Selectedregion(HZ region)	DENND5A	GO:0005515	K20164
15_43510001	0.696526	0.0627744	Selectedregion(HZ region)	AKIP1	-	-
15_43510001	0.696526	0.0627744	Selectedregion(HZ region)	C15H11orf16	-	-
15_43515001	0.857284	0.0699642	Selectedregion(HZ region)	AKIP1	-	-
15_43515001	0.857284	0.0699642	Selectedregion(HZ region)	C15H11orf16	-	-
15_43520001	0.611514	0.0605977	Selectedregion(HZ region)	AKIP1	-	-
15_43525001	0.575056	0.0498244	Selectedregion(HZ region)	AKIP1	-	-
15_49370001	0.398749	0.046193	Selectedregion(HZ region)	LOC101119333	GO:0004930;GO:0004984;GO:0007186;GO:0016021	K04257
15_49520001	0.364879	0.0475972	Selectedregion(HZ region)	LOC101113096	GO:0004930;GO:0004984;GO:0007186;GO:0016021	K04257
15_49565001	1.7063	0.0521976	Selectedregion(HZ region)	LOC101120356	GO:0004930;GO:0004984;GO:0007186;GO:0016021	K04257
15_49990001	0.620818	0.0455069	Selectedregion(HZ region)	LOC101123408	GO:0004984;GO:0007186;GO:0016021	K04257
15_49995001	1.10983	0.0540407	Selectedregion(HZ region)	LOC101123408	GO:0004984;GO:0007186;GO:0016021	K04257
15_50000001	1.3562	0.0669361	Selectedregion(HZ region)	LOC101123408	GO:0004984;GO:0007186;GO:0016021	K04257
15_50005001	1.70722	0.0622454	Selectedregion(HZ region)	LOC101123408	GO:0004984;GO:0007186;GO:0016021	K04257
15_50010001	1.28264	0.0558193	Selectedregion(HZ region)	RRM1	GO:0004748;GO:0005246;GO:0005515;GO:0005524;GO:0006260;GO:0032237;GO:0055114	K10807
15_50010001	1.28264	0.0558193	Selectedregion(HZ region)	LOC101123408	GO:0004984;GO:0007186;GO:0016021	K04257
15_50015001	0.917594	0.0553284	Selectedregion(HZ region)	RRM1	GO:0004748;GO:0005246;GO:0005515;GO:0005524;GO:0006260;GO:0032237;GO:0055114	K10807
15_50015001	0.917594	0.0553284	Selectedregion(HZ region)	LOC101123408	GO:0004984;GO:0007186;GO:0016021	K04257
15_50460001	0.594475	0.0524039	Selectedregion(HZ region)	XNDC1N	GO:0000012;GO:0003684;GO:0005216;GO:0005262;GO:0005634;GO:0006811;GO:0016020;GO:0016021;GO:0055085;GO:0070588	K04965
15_50460001	0.594475	0.0524039	Selectedregion(HZ region)	LOC101117960	GO:0003956;GO:0006471	K19977
15_50465001	0.629184	0.0568985	Selectedregion(HZ region)	XNDC1N	GO:0000012;GO:0003684;GO:0005216;GO:0005262;GO:0005634;GO:0006811;GO:0016020;GO:0016021;GO:0055085;GO:0070588	K04965
15_50465001	0.629184	0.0568985	Selectedregion(HZ region)	LOC101117960	GO:0003956;GO:0006471	K19977
15_50470001	0.547005	0.0683616	Selectedregion(HZ region)	XNDC1N	GO:0000012;GO:0003684;GO:0005216;GO:0005262;GO:0005634;GO:0006811;GO:0016020;GO:0016021;GO:0055085;GO:0070588	K04965
15_75400001	0.472407	0.0516278	Selectedregion(HZ region)	AMBRA1	GO:0004930;GO:0005515;GO:0005887;GO:0007186;GO:0016021;GO:0016907;GO:0040012	K17985
15_75400001	0.472407	0.0516278	Selectedregion(HZ region)	DGKZ	GO:0003951;GO:0004143;GO:0005515;GO:0007205;GO:0008083;GO:0008152;GO:0016301;GO:0035556	K00901
15_77815001	0.394364	0.0474267	Selectedregion(HZ region)	LOC114118371	GO:0004930;GO:0004984;GO:0007186;GO:0016021	K04257
15_79725001	0.672102	0.118589	Selectedregion(HZ region)	LRRC55	GO:0005515	-
15_79730001	0.426176	0.0856647	Selectedregion(HZ region)	LRRC55	GO:0005515	-
15_79920001	0.58653	0.0507871	Selectedregion(HZ region)	P2RX3	GO:0001614;GO:0004931;GO:0005216;GO:0005524;GO:0005887;GO:0006811;GO:0016020;GO:0033198;GO:0098655	K05217
15_79925001	0.604993	0.0549563	Selectedregion(HZ region)	P2RX3	GO:0001614;GO:0004931;GO:0005216;GO:0005524;GO:0005887;GO:0006811;GO:0016020;GO:0033198;GO:0098655	K05217
15_79930001	0.592968	0.0525915	Selectedregion(HZ region)	P2RX3	GO:0001614;GO:0004931;GO:0005216;GO:0005524;GO:0005887;GO:0006811;GO:0016020;GO:0033198;GO:0098655	K05217
15_79930001	0.592968	0.0525915	Selectedregion(HZ region)	SLC43A3	GO:0006955;GO:0016021;GO:0055085	K08230
15_79935001	0.553966	0.0482298	Selectedregion(HZ region)	SLC43A3	GO:0006955;GO:0016021;GO:0055085	K08230
15_79975001	0.471515	0.0478493	Selectedregion(HZ region)	SLC43A3	GO:0006955;GO:0016021;GO:0055085	K08230
15_79980001	0.593537	0.0578177	Selectedregion(HZ region)	SLC43A3	GO:0006955;GO:0016021;GO:0055085	K08230
15_79985001	0.594702	0.0530692	Selectedregion(HZ region)	SLC43A3	GO:0006955;GO:0016021;GO:0055085	K08230
15_79990001	0.604048	0.0588371	Selectedregion(HZ region)	SLC43A3	GO:0006955;GO:0016021;GO:0055085	K08230
15_79995001	0.643111	0.0767675	Selectedregion(HZ region)	SLC43A3	GO:0006955;GO:0016021;GO:0055085	K08230
15_80000001	0.638432	0.0889583	Selectedregion(HZ region)	SLC43A3	GO:0006955;GO:0016021;GO:0055085	K08230
15_80005001	0.697617	0.0895434	Selectedregion(HZ region)	SLC43A3	GO:0006955;GO:0016021;GO:0055085	K08230
15_80010001	0.674148	0.0909686	Selectedregion(HZ region)	SLC43A3	GO:0006955;GO:0016021;GO:0055085	K08230
15_80015001	0.620232	0.0877099	Selectedregion(HZ region)	SLC43A3	GO:0006955;GO:0016021;GO:0055085	K08230
15_80020001	0.479973	0.0845408	Selectedregion(HZ region)	SLC43A3	GO:0006955;GO:0016021;GO:0055085	K08230
15_80260001	0.611112	0.0724582	Selectedregion(HZ region)	MED19	GO:0001104;GO:0006357;GO:0016592	K15137
15_80260001	0.611112	0.0724582	Selectedregion(HZ region)	ZDHHC5	-	K20030
15_80265001	0.463703	0.059903	Selectedregion(HZ region)	TMX2	GO:0045454	K25112
15_80265001	0.463703	0.059903	Selectedregion(HZ region)	MED19	GO:0001104;GO:0006357;GO:0016592	K15137
15_80265001	0.463703	0.059903	Selectedregion(HZ region)	ZDHHC5	-	K20030
15_80270001	0.503058	0.0639439	Selectedregion(HZ region)	TMX2	GO:0045454	K25112
15_80270001	0.503058	0.0639439	Selectedregion(HZ region)	MED19	GO:0001104;GO:0006357;GO:0016592	K15137
15_80270001	0.503058	0.0639439	Selectedregion(HZ region)	ZDHHC5	-	K20030
15_80275001	0.438687	0.0453663	Selectedregion(HZ region)	TMX2	GO:0045454	K25112
15_80275001	0.438687	0.0453663	Selectedregion(HZ region)	SELENOH	-	-
15_80275001	0.438687	0.0453663	Selectedregion(HZ region)	MED19	GO:0001104;GO:0006357;GO:0016592	K15137
15_82820001	0.402006	0.047577	Selectedregion(HZ region)	B3GAT1	GO:0015018;GO:0016020	K00735
15_82825001	0.428335	0.048932	Selectedregion(HZ region)	B3GAT1	GO:0015018;GO:0016020	K00735
16_5085001	0.416649	0.0475286	Selectedregion(HZ region)	STC2	GO:0005179;GO:0005576	-
16_5090001	0.509897	0.0623061	Selectedregion(HZ region)	STC2	GO:0005179;GO:0005576	-
16_5095001	0.539675	0.0703997	Selectedregion(HZ region)	STC2	GO:0005179;GO:0005576	-
16_5100001	0.704349	0.0751234	Selectedregion(HZ region)	STC2	GO:0005179;GO:0005576	-
16_5105001	0.550033	0.0648275	Selectedregion(HZ region)	STC2	GO:0005179;GO:0005576	-
16_23475001	0.759174	0.0595466	Selectedregion(HZ region)	IL31RA	GO:0003676;GO:0005515;GO:0005524	K13982
16_23480001	0.665185	0.048425	Selectedregion(HZ region)	IL31RA	GO:0003676;GO:0005515;GO:0005524	K13982
16_25545001	0.427135	0.0453613	Selectedregion(HZ region)	NDUFS4	GO:0016651;GO:0022900	K03937
16_26260001	0.388794	0.0513038	Selectedregion(HZ region)	ITGA1	GO:0007155;GO:0008305	K06480
16_45045001	0.633291	0.052791	Selectedregion(HZ region)	LOC101116863	GO:0003735;GO:0005622;GO:0005840;GO:0006412	K02991
16_45050001	0.876006	0.0586563	Selectedregion(HZ region)	LOC101116863	GO:0003735;GO:0005622;GO:0005840;GO:0006412	K02991
16_45055001	0.522744	0.0496782	Selectedregion(HZ region)	LOC101116863	GO:0003735;GO:0005622;GO:0005840;GO:0006412	K02991
16_66505001	0.57469	0.0652153	Selectedregion(HZ region)	TENT4A	GO:0016779	K03514
16_66510001	0.420977	0.0464915	Selectedregion(HZ region)	TENT4A	GO:0016779	K03514
16_66795001	0.514385	0.0500197	Selectedregion(HZ region)	NSUN2	GO:0008168;GO:0016428	K15335
16_66800001	0.459934	0.0447407	Selectedregion(HZ region)	NSUN2	GO:0008168;GO:0016428	K15335
17_1260001	0.431016	0.0539967	Selectedregion(HZ region)	CPE	GO:0004181;GO:0006508;GO:0008270	K01294
17_1265001	0.552908	0.0469978	Selectedregion(HZ region)	CPE	GO:0004181;GO:0006508;GO:0008270	K01294
17_1270001	0.536125	0.0448086	Selectedregion(HZ region)	CPE	GO:0004181;GO:0006508;GO:0008270	K01294
17_5405001	0.598452	0.0613903	Selectedregion(HZ region)	ARFIP1	GO:0019904	K20314
17_5410001	0.571149	0.0563869	Selectedregion(HZ region)	ARFIP1	GO:0019904	K20314
17_14515001	0.366509	0.0655878	Selectedregion(HZ region)	LOC121816918	-	-
17_14515001	0.366509	0.0655878	Selectedregion(HZ region)	MRAS	GO:0003924;GO:0005525;GO:0007165;GO:0016020	K07831
17_14520001	0.383976	0.0640832	Selectedregion(HZ region)	LOC121816918	-	-
17_14525001	0.906636	0.0806819	Selectedregion(HZ region)	LOC121816918	-	-
17_14530001	0.78211	0.0699917	Selectedregion(HZ region)	LOC121816918	-	-
17_14550001	0.465531	0.181322	Selectedregion(HZ region)	LOC121816918	-	-
17_16005001	0.393858	0.0568277	Selectedregion(HZ region)	INPP4B	-	K01109
17_16010001	0.534585	0.0576012	Selectedregion(HZ region)	INPP4B	-	K01109
17_16015001	0.521095	0.0524055	Selectedregion(HZ region)	INPP4B	-	K01109
17_18355001	0.387953	0.0447577	Selectedregion(HZ region)	MAML3	GO:0003713;GO:0007219;GO:0016607;GO:0045944	K06061
17_18360001	0.43748	0.0540272	Selectedregion(HZ region)	MAML3	GO:0003713;GO:0007219;GO:0016607;GO:0045944	K06061
17_35350001	0.778164	0.0446586	Selectedregion(HZ region)	AFG2A	GO:0005524	K14575
17_35355001	0.810766	0.0502714	Selectedregion(HZ region)	AFG2A	GO:0005524	K14575
17_35360001	1.1229	0.045968	Selectedregion(HZ region)	AFG2A	GO:0005524	K14575
17_35845001	0.511128	0.0510149	Selectedregion(HZ region)	IL2	GO:0005134;GO:0005576;GO:0006955;GO:0008083	K05429
17_35910001	0.772896	0.0560069	Selectedregion(HZ region)	BLTP1	GO:0003723;GO:0004000;GO:0006396	K24964
17_35915001	0.799186	0.0665786	Selectedregion(HZ region)	BLTP1	GO:0003723;GO:0004000;GO:0006396	K24964
17_35920001	0.872	0.076501	Selectedregion(HZ region)	BLTP1	GO:0003723;GO:0004000;GO:0006396	K24964
17_35925001	0.626655	0.0623075	Selectedregion(HZ region)	BLTP1	GO:0003723;GO:0004000;GO:0006396	K24964
17_35930001	0.518764	0.0559489	Selectedregion(HZ region)	BLTP1	GO:0003723;GO:0004000;GO:0006396	K24964
17_35935001	0.44391	0.0470536	Selectedregion(HZ region)	BLTP1	GO:0003723;GO:0004000;GO:0006396	K24964
17_35940001	0.439982	0.0505771	Selectedregion(HZ region)	BLTP1	GO:0003723;GO:0004000;GO:0006396	K24964
17_35945001	0.54785	0.0645645	Selectedregion(HZ region)	BLTP1	GO:0003723;GO:0004000;GO:0006396	K24964
17_35950001	0.615456	0.0676723	Selectedregion(HZ region)	BLTP1	GO:0003723;GO:0004000;GO:0006396	K24964
17_35955001	0.651231	0.0757127	Selectedregion(HZ region)	BLTP1	GO:0003723;GO:0004000;GO:0006396	K24964
17_35960001	0.636767	0.0737248	Selectedregion(HZ region)	BLTP1	GO:0003723;GO:0004000;GO:0006396	K24964
17_35965001	0.657111	0.0766363	Selectedregion(HZ region)	BLTP1	GO:0003723;GO:0004000;GO:0006396	K24964
17_35970001	0.569906	0.0654029	Selectedregion(HZ region)	BLTP1	GO:0003723;GO:0004000;GO:0006396	K24964
17_35975001	0.548139	0.0557603	Selectedregion(HZ region)	BLTP1	GO:0003723;GO:0004000;GO:0006396	K24964
17_35980001	0.545128	0.05241	Selectedregion(HZ region)	BLTP1	GO:0003723;GO:0004000;GO:0006396	K24964
17_35985001	0.524734	0.0492844	Selectedregion(HZ region)	BLTP1	GO:0003723;GO:0004000;GO:0006396	K24964
17_36020001	0.546119	0.057283	Selectedregion(HZ region)	BLTP1	GO:0003723;GO:0004000;GO:0006396	K24964
17_36025001	0.53336	0.0593451	Selectedregion(HZ region)	BLTP1	GO:0003723;GO:0004000;GO:0006396	K24964
17_36030001	0.564734	0.0644513	Selectedregion(HZ region)	BLTP1	GO:0003723;GO:0004000;GO:0006396	K24964
17_36035001	0.511787	0.0567299	Selectedregion(HZ region)	BLTP1	GO:0003723;GO:0004000;GO:0006396	K24964
17_36040001	0.502785	0.0491473	Selectedregion(HZ region)	BLTP1	GO:0003723;GO:0004000;GO:0006396	K24964
17_36045001	0.524255	0.0550336	Selectedregion(HZ region)	BLTP1	GO:0003723;GO:0004000;GO:0006396	K24964
17_36050001	0.511679	0.0624886	Selectedregion(HZ region)	BLTP1	GO:0003723;GO:0004000;GO:0006396	K24964
17_36055001	0.524326	0.0727895	Selectedregion(HZ region)	BLTP1	GO:0003723;GO:0004000;GO:0006396	K24964
17_36060001	0.482803	0.06823	Selectedregion(HZ region)	BLTP1	GO:0003723;GO:0004000;GO:0006396	K24964
17_36065001	0.497813	0.0632578	Selectedregion(HZ region)	BLTP1	GO:0003723;GO:0004000;GO:0006396	K24964
17_36070001	0.482192	0.0509581	Selectedregion(HZ region)	BLTP1	GO:0003723;GO:0004000;GO:0006396	K24964
17_37795001	0.377367	0.0511702	Selectedregion(HZ region)	FSTL5	GO:0005515	K23915
17_37800001	0.394249	0.0503748	Selectedregion(HZ region)	FSTL5	GO:0005515	K23915
17_42925001	0.606527	0.050687	Selectedregion(HZ region)	PDGFC	GO:0008083;GO:0016020	K05450
17_46360001	1.03491	0.049291	Selectedregion(HZ region)	ADGRD1	GO:0004888;GO:0004930;GO:0007166;GO:0007186;GO:0016021	K08465
17_48655001	0.365428	0.0764402	Selectedregion(HZ region)	GLT1D1	-	K26816
17_48660001	0.466566	0.0940249	Selectedregion(HZ region)	GLT1D1	-	K26816
17_48665001	0.400694	0.0721384	Selectedregion(HZ region)	GLT1D1	-	K26816
17_51280001	0.369437	0.0447572	Selectedregion(HZ region)	BRI3BP	-	-
17_51870001	1.15415	0.044521	Selectedregion(HZ region)	NCOR2	GO:0003677	K06065
17_51875001	1.21387	0.0496894	Selectedregion(HZ region)	NCOR2	GO:0003677	K06065
17_51880001	1.11833	0.04681	Selectedregion(HZ region)	NCOR2	GO:0003677	K06065
17_54060001	0.6402	0.0600278	Selectedregion(HZ region)	MORN3	-	-
17_54060001	0.6402	0.0600278	Selectedregion(HZ region)	LOC101102013	-	K16056
17_54065001	1.03183	0.0748466	Selectedregion(HZ region)	LOC101102013	-	K16056
17_63320001	0.378649	0.060493	Selectedregion(HZ region)	SRSF9	GO:0003676	K21123
17_63320001	0.378649	0.060493	Selectedregion(HZ region)	GATC	GO:0006450	K02435
17_63325001	0.403597	0.0618762	Selectedregion(HZ region)	SRSF9	GO:0003676	K21123
17_63330001	0.455493	0.0523641	Selectedregion(HZ region)	SRSF9	GO:0003676	K21123
17_65775001	0.437009	0.0873303	Selectedregion(HZ region)	KIAA1671	-	-
17_65780001	0.474693	0.0992315	Selectedregion(HZ region)	KIAA1671	-	-
17_68025001	0.419125	0.0506721	Selectedregion(HZ region)	TTC28	GO:0005515	K24936
17_68030001	0.402795	0.0495242	Selectedregion(HZ region)	TTC28	GO:0005515	K24936
17_71835001	0.392387	0.0506753	Selectedregion(HZ region)	SUSD2	GO:0005044;GO:0006955;GO:0030247	K23820
17_71835001	0.392387	0.0506753	Selectedregion(HZ region)	GGT5	GO:0006751;GO:0036374	K18592
17_71840001	0.479867	0.0523201	Selectedregion(HZ region)	SUSD2	GO:0005044;GO:0006955;GO:0030247	K23820
17_71840001	0.479867	0.0523201	Selectedregion(HZ region)	GGT5	GO:0006751;GO:0036374	K18592
17_71845001	0.547509	0.0495713	Selectedregion(HZ region)	LOC105603000	GO:0006751;GO:0036374	K18592
17_71845001	0.547509	0.0495713	Selectedregion(HZ region)	GGT5	GO:0006751;GO:0036374	K18592
17_71850001	0.625307	0.0544006	Selectedregion(HZ region)	LOC105603000	GO:0006751;GO:0036374	K18592
17_71850001	0.625307	0.0544006	Selectedregion(HZ region)	GGT5	GO:0006751;GO:0036374	K18592
17_71855001	0.525805	0.0515253	Selectedregion(HZ region)	LOC105603000	GO:0006751;GO:0036374	K18592
17_71855001	0.525805	0.0515253	Selectedregion(HZ region)	GGT5	GO:0006751;GO:0036374	K18592
18_4490001	0.649253	0.0493905	Selectedregion(HZ region)	SELENOS	GO:0006886;GO:0030176	K14025
18_4495001	0.714135	0.0582827	Selectedregion(HZ region)	SELENOS	GO:0006886;GO:0030176	K14025
18_7085001	0.725198	0.064689	Selectedregion(HZ region)	IGF1R	GO:0004672;GO:0004713;GO:0004714;GO:0005515;GO:0005524;GO:0006468;GO:0007169;GO:0016020;GO:0016021;GO:0043548;GO:0043560;GO:0046777	K05087
18_7090001	1.17933	0.0651284	Selectedregion(HZ region)	IGF1R	GO:0004672;GO:0004713;GO:0004714;GO:0005515;GO:0005524;GO:0006468;GO:0007169;GO:0016020;GO:0016021;GO:0043548;GO:0043560;GO:0046777	K05087
18_7095001	0.954519	0.0458068	Selectedregion(HZ region)	IGF1R	GO:0004672;GO:0004713;GO:0004714;GO:0005515;GO:0005524;GO:0006468;GO:0007169;GO:0016020;GO:0016021;GO:0043548;GO:0043560;GO:0046777	K05087
18_13790001	0.58807	0.0597227	Selectedregion(HZ region)	ST8SIA2	GO:0006486;GO:0008373	K06612
18_13795001	0.856405	0.0766844	Selectedregion(HZ region)	ST8SIA2	GO:0006486;GO:0008373	K06612
18_13800001	1.02265	0.0744758	Selectedregion(HZ region)	ST8SIA2	GO:0006486;GO:0008373	K06612
18_13805001	0.925385	0.0557594	Selectedregion(HZ region)	ST8SIA2	GO:0006486;GO:0008373	K06612
18_18745001	0.37308	0.0564793	Selectedregion(HZ region)	MRPS11	GO:0003735;GO:0005840;GO:0006412	K02948
18_20650001	1.0222	0.0567843	Selectedregion(HZ region)	ZNF710	GO:0003676	-
18_21295001	0.409351	0.0448395	Selectedregion(HZ region)	CRTC3	GO:0008140;GO:0051289	K16334
18_21300001	0.634448	0.0604371	Selectedregion(HZ region)	IQGAP1	GO:0005515;GO:0007165;GO:0043087	K16848
18_21305001	0.47134	0.0482498	Selectedregion(HZ region)	IQGAP1	GO:0005515;GO:0007165;GO:0043087	K16848
18_21310001	0.646029	0.0586445	Selectedregion(HZ region)	IQGAP1	GO:0005515;GO:0007165;GO:0043087	K16848
18_21315001	0.498002	0.0481383	Selectedregion(HZ region)	IQGAP1	GO:0005515;GO:0007165;GO:0043087	K16848
18_23760001	0.833731	0.0509652	Selectedregion(HZ region)	ADAMTSL3	-	K24429
18_25630001	0.577119	0.0504979	Selectedregion(HZ region)	LOC114118854	-	K26226
18_25635001	0.609325	0.0537927	Selectedregion(HZ region)	LOC114118854	-	K26226
18_25640001	0.569866	0.0446774	Selectedregion(HZ region)	LOC114118854	-	K26226
18_27385001	0.719404	0.049266	Selectedregion(HZ region)	MESD	GO:0006457	K25366
18_35290001	0.878884	0.0471018	Selectedregion(HZ region)	LOC114109030	GO:0004252;GO:0006508	K09616
18_35295001	1.13015	0.0560833	Selectedregion(HZ region)	LOC114109030	GO:0004252;GO:0006508	K09616
18_35300001	1.08469	0.0545914	Selectedregion(HZ region)	LOC114109030	GO:0004252;GO:0006508	K09616
18_35305001	1.08465	0.0541996	Selectedregion(HZ region)	LOC114109030	GO:0004252;GO:0006508	K09616
18_35310001	1.07608	0.0532871	Selectedregion(HZ region)	LOC114109030	GO:0004252;GO:0006508	K09616
18_35315001	1.01668	0.0498653	Selectedregion(HZ region)	LOC114109030	GO:0004252;GO:0006508	K09616
18_35320001	0.981502	0.0490269	Selectedregion(HZ region)	LOC114109030	GO:0004252;GO:0006508	K09616
18_35325001	0.752967	0.0467741	Selectedregion(HZ region)	LOC114109030	GO:0004252;GO:0006508	K09616
18_45665001	0.427605	0.0456142	Selectedregion(HZ region)	BAZ1A	GO:0003779;GO:0005515;GO:0005622;GO:0006338;GO:0015629;GO:0030042	K11655
18_45740001	0.463445	0.0968341	Selectedregion(HZ region)	BAZ1A	GO:0003779;GO:0005515;GO:0005622;GO:0006338;GO:0015629;GO:0030042	K11655
18_45745001	0.492816	0.109848	Selectedregion(HZ region)	BAZ1A	GO:0003779;GO:0005515;GO:0005622;GO:0006338;GO:0015629;GO:0030042	K11655
18_46985001	0.914581	0.0623182	Selectedregion(HZ region)	MBIP	-	K24538
18_46990001	0.992544	0.0691777	Selectedregion(HZ region)	MBIP	-	K24538
18_46995001	0.998051	0.0763774	Selectedregion(HZ region)	MBIP	-	K24538
18_47000001	0.959906	0.0655286	Selectedregion(HZ region)	MBIP	-	K24538
18_65470001	0.394027	0.0481059	Selectedregion(HZ region)	EVL	GO:0003779;GO:0005856;GO:0008154;GO:0017124;GO:0051289	K23487
18_65475001	0.458892	0.0502341	Selectedregion(HZ region)	EVL	GO:0003779;GO:0005856;GO:0008154;GO:0017124;GO:0051289	K23487
18_65480001	0.506143	0.0523168	Selectedregion(HZ region)	EVL	GO:0003779;GO:0005856;GO:0008154;GO:0017124;GO:0051289	K23487
19_1605001	0.516929	0.0506348	Selectedregion(HZ region)	SLC4A7	GO:0004672;GO:0005452;GO:0005488;GO:0005524;GO:0006468;GO:0006820;GO:0008509;GO:0016020;GO:0016021	K13858
19_1610001	0.68813	0.0519289	Selectedregion(HZ region)	SLC4A7	GO:0004672;GO:0005452;GO:0005488;GO:0005524;GO:0006468;GO:0006820;GO:0008509;GO:0016020;GO:0016021	K13858
19_1615001	0.788598	0.0462467	Selectedregion(HZ region)	SLC4A7	GO:0004672;GO:0005452;GO:0005488;GO:0005524;GO:0006468;GO:0006820;GO:0008509;GO:0016020;GO:0016021	K13858
19_11430001	0.784285	0.0632436	Selectedregion(HZ region)	DLEC1	-	K25548
19_11435001	0.904619	0.0573991	Selectedregion(HZ region)	DLEC1	-	K25548
19_11440001	0.784016	0.0564728	Selectedregion(HZ region)	DLEC1	-	K25548
19_11445001	0.572978	0.0633258	Selectedregion(HZ region)	DLEC1	-	K25548
19_11450001	0.483302	0.0502035	Selectedregion(HZ region)	DLEC1	-	K25548
19_11740001	0.443884	0.0448515	Selectedregion(HZ region)	XYLB	GO:0005975;GO:0016773	K00854
19_11745001	0.602429	0.0546771	Selectedregion(HZ region)	XYLB	GO:0005975;GO:0016773	K00854
19_11750001	0.490633	0.0497251	Selectedregion(HZ region)	XYLB	GO:0005975;GO:0016773	K00854
19_12935001	0.440658	0.0445104	Selectedregion(HZ region)	MYRIP	GO:0006886;GO:0017137	K22237
19_13160001	0.382729	0.0649505	Selectedregion(HZ region)	ENTPD3	GO:0003743;GO:0006413;GO:0016787	K01510
[truncated: 720 more rows]

[truncated: 20 more sheets: Table11, Table12, Table13, Table14, Table15, Table16, Table17, Table18, Table19, Table20, Table21, Table22, Table23, Table24, Table25, Table26, Table27, Table28, Table29, Table30]
